# Supplementary material for: Within and combined season prediction models for perennial ryegrass biomass yield using ground- and air-based sensor data
Source: Front Plant Sci. 2022 Aug 8;13:950720. doi: 10.3389/fpls.2022.950720 (PMC9393552; doi:10.3389/fpls.2022.950720)
Supplement: Supplementary file 2 [file Table_2.XLSX]

## Sheet: PL_20190605
PlotID	EntryID	LV	LV_Den	LV_PH	Sonar_PH	NDVI	FW
13	FPH-002	361730	2.66691	5.04138	7.4498	0.0850661	99.1
14	FPH-004	156145	1.34141	4.65761	6.733	0.0649608	11.4
15	FPH-007	1.42468e+06	7.33605	6.71457	10.2378	0.27413	743.9
16	FPH-011	415733	2.87257	4.5695	8.01537	0.135375	157.3
17	FPH-001	97219.7	0.858651	4.43146	7.01771	0.0551869	32.2
18	FPH-020	576310	4.0176	5.61999	8.56333	0.181343	295.5
19	FPH-008	998459	5.95192	6.01414	10.5426	0.287698	898.6
20	FPH-005	349206	2.46948	5.22565	8.90881	0.225153	302.8
21	FPH-002	447818	3.16255	5.02827	7.19492	0.109815	126.2
22	FPH-009	762443	4.66931	5.34261	7.53341	0.192319	264.9
23	FPH-004	284429	2.07567	5.08247	6.6825	0.116625	57.3
24	FPH-008	825051	5.0216	5.67545	8.15541	0.297634	339.9
25	FPH-009	519016	3.75002	5.14566	7.0075	0.128628	179.6
26	FPH-020	706821	4.60867	5.68668	8.44979	0.161263	204.7
27	FPH-019	504087	3.28222	6.01109	8.10092	0.140491	117
28	FPH-007	1.21026e+06	6.87809	6.59869	9.8432	0.316356	535
29	FPH-007	1.56208e+06	8.2255	6.88314	10.9748	0.324791	1015.8
30	FPH-010	184370	1.44004	4.98276	7.11656	0.0819394	56.5
31	FPH-018	609007	3.65571	5.83465	8.13641	0.182098	191.1
32	FPH-020	675635	4.35829	5.45164	7.81137	0.23087	224.1
33	FPH-001	120035	0.958883	4.32098	6.77196	0.0760486	24.8
34	FPH-008	1.10719e+06	6.21622	6.70024	9.64535	0.247295	641.8
35	FPH-019	331070	2.27486	5.31617	8.57824	0.139121	99.9
36	FPH-010	206410	1.49764	5.39918	8.09173	0.104662	51
37	FPH-005	752207	4.61139	5.45966	9.60249	0.220128	291
38	FPH-003	791219	5.18878	5.32886	8.4025	0.176527	233
39	FPH-011	575532	3.82465	5.41636	8.11029	0.149597	115.6
40	FPH-017	567171	3.7745	5.50228	8.51936	0.19194	195.8
41	FPH-020	981863	6.27046	5.72677	9.10086	0.235594	380.1
42	FPH-021	608376	4.37517	5.23428	8.02008	0.150628	123.3
43	FPH-010	177063	1.39301	4.58155	7.28595	0.100448	25.7
44	FPH-004	242301	1.85089	4.9384	7.63098	0.139694	58
45	FPH-022	333537	2.49196	4.82675	8.04838	0.134399	111.4
46	FPH-002	285061	2.02986	4.98517	7.04764	0.111898	78
47	FPH-006	431204	3.0316	4.70715	9.26402	0.193958	195.3
48	FPH-019	308895	2.24526	4.92969	7.80398	0.137313	101.1
49	FPH-017	651867	4.50532	5.24663	11.0786	0.160787	214.7
50	FPH-004	289728	2.33504	4.66728	8.44479	0.113301	49.8
51	FPH-001	83131.1	0.612031	4.14231	7.79688	0.0933461	18.2
52	FPH-018	513652	3.32597	5.32884	10.9137	0.163924	175.3
53	FPH-001	463927	3.27158	4.94534	8.43014	0.0816791	60.9
54	FPH-018	742936	4.31134	5.9776	9.80015	0.151956	196
55	FPH-011	689258	4.2879	4.75834	10.302	0.142455	138.6
56	FPH-020	886835	5.84983	5.86917	9.72604	0.222203	215.2
57	FPH-020	917818	5.84465	5.82069	11.4298	0.18299	287.9
58	FPH-017	568466	3.91825	5.53959	9.55483	0.137791	123.5
59	FPH-015	442756	3.17703	5.27253	9.61076	0.143942	99.5
60	FPH-003	807284	5.61388	5.44025	11.0802	0.226141	215.3
61	FPH-009	590963	3.79858	5.66749	10.3914	0.125436	252.5
62	FPH-011	465370	3.17991	4.65009	9.0817	0.108037	85.4
63	FPH-006	410312	2.83209	4.57224	10.3779	0.123425	87.9
64	FPH-015	550599	3.62843	5.03573	9.24634	0.127132	103
65	FPH-005	740886	4.7433	5.61851	11.4847	0.191705	260.6
66	FPH-022	368188	2.62363	4.5726	9.80961	0.155308	111.3
67	FPH-019	239428	1.84145	4.80286	9.51556	0.107513	70.6
68	FPH-018	308492	2.29158	4.89225	9.3997	0.123563	95.3
69	FPH-019	380943	2.55196	5.53382	9.31649	0.123806	71.4
70	FPH-010	280165	2.10271	4.88846	7.63571	0.103725	19.6
71	FPH-022	786870	5.40525	5.63879	10.583	0.178378	113
72	FPH-015	805710	5.22022	5.62092	10.1071	0.1757	151.6
73	FPH-011	269038	2.0064	5.017	7.29595	0.106023	44.6
74	FPH-017	555276	3.82001	5.1678	8.17768	0.162109	124.4
75	FPH-008	949736	5.58979	6.28108	10.7903	0.283167	411.4
76	FPH-010	63626	0.557155	4.03781	7.0526	0.107361	26.2
77	FPH-015	419739	2.80658	5.31226	9.64836	0.146448	141
78	FPH-001	70920.4	0.616751	4.54805	7.13594	0.126056	9.4
79	FPH-021	216435	1.7453	4.59813	7.69082	0.121623	39.1
80	FPH-007	977963	5.60851	5.89043	9.9913	0.293659	493.9
81	FPH-003	845782	5.2743	5.51055	9.47826	0.217223	291
82	FPH-002	325403	2.2831	5.35099	7.22276	0.137519	67.4
83	FPH-020	588679	4.06762	5.73224	8.72552	0.170687	167
84	FPH-021	664187	4.61611	4.87822	8.90724	0.22933	188.7
85	FPH-022	581191	3.60003	5.44075	8.5735	0.237259	257.4
86	FPH-001	174443	1.30838	4.51348	6.85207	0.128104	16.8
87	FPH-015	568252	3.59755	5.39382	8.9902	0.150263	139.4
88	FPH-018	599951	3.77847	5.7278	8.41936	0.165143	170.8
89	FPH-011	497075	3.17879	5.35098	9.02874	0.182903	193.9
90	FPH-019	361566	2.45468	5.32707	7.84098	0.128479	58
91	FPH-005	547856	3.43843	5.42139	8.30001	0.146688	167.2
92	FPH-006	589365	3.99754	5.58542	9.58502	0.190722	242.7
93	FPH-018	577018	3.9539	5.75085	8.57419	0.152552	226.3
94	FPH-021	280039	2.28113	4.7022	7.29932	0.116351	57.5
95	FPH-010	166466	1.40813	5.01349	7.52213	0.113774	39.9
96	FPH-006	721277	4.46772	6.13061	9.14876	0.211692	323.8
97	FPH-006	544769	3.44076	5.42118	8.63166	0.129146	162
98	FPH-022	481560	3.27731	6.08258	7.95276	0.140318	158.5
99	FPH-020	485263	3.28462	5.00386	8.7904	0.172572	136.7
100	FPH-019	463384	2.92953	5.85265	9.041	0.150848	185.5
101	FPH-008	1.18767e+06	6.61731	6.23601	9.88997	0.227599	528.1
102	FPH-005	774563	4.87473	5.70486	8.65254	0.157231	164.2
103	FPH-002	504471	2.79455	5.15114	8.53064	0.181952	97
104	FPH-001	204879	1.49308	4.70536	6.91221	0.108528	38.6
105	FPH-007	1.6427e+06	7.68866	8.28352	12.2237	0.268307	1094.7
106	FPH-004	242412	1.90121	4.85508	6.75127	0.0909124	32.6
107	FPH-015	591011	3.89905	5.57429	8.75492	0.221674	155.5
108	FPH-005	588775	3.90321	5.77525	9.59174	0.234652	191.8
109	FPH-006	500141	3.27678	5.60771	9.17181	0.148182	164.1
110	FPH-015	615570	3.9708	5.85954	9.10686	0.16798	167.3
111	FPH-018	539986	3.43717	6.13516	9.63678	0.211226	184.9
112	FPH-002	526168	3.37385	5.72254	8.95842	0.251914	221.1
113	FPH-004	400703	2.86329	5.31499	8.0299	0.142062	80.4
114	FPH-007	1.82015e+06	8.45848	8.23378	11.8713	0.319833	1335.7
115	FPH-006	780174	5.11884	5.38453	9.34126	0.238497	292.7
116	FPH-008	1.23823e+06	6.35326	6.31699	11.2318	0.346782	628.3
117	FPH-021	663929	4.67635	5.20539	8.65878	0.163207	131.4
118	FPH-010	266317	1.84881	5.4446	7.07204	0.0594133	56.4
119	FPH-005	894756	5.49759	6.20352	9.94693	0.21563	244
120	FPH-022	958369	6.29958	5.92844	9.75285	0.324219	242.8
121	FPH-008	1.28568e+06	6.36109	7.63167	11.4728	0.272435	770.4
122	FPH-015	699235	4.09959	6.67049	9.9282	0.122736	228.1
123	FPH-021	587765	4.20538	5.48459	8.85264	0.217606	165
124	FPH-011	1.05529e+06	6.04669	6.10033	11.3091	0.298543	390.7
125	FPH-004	124591	1.06335	4.65233	6.71467	0.012231	15.6
126	FPH-008	1.46923e+06	7.87035	7.60045	10.9382	0.242322	766.5
127	FPH-003	1.21728e+06	7.77134	6.67896	10.6117	0.276434	493.8
128	FPH-022	951632	5.56373	6.36709	10.2401	0.342036	335.6
129	FPH-015	591043	3.86553	5.4857	9.10683	0.0645302	157.9
130	FPH-003	662744	5.02272	6.14946	9.61794	0.101633	258.9
131	FPH-009	790365	5.13471	6.22099	9.27333	0.160627	322.7
132	FPH-001	257355	1.97609	5.10439	7.63975	0.132581	61.1
133	FPH-010	120654	1.30526	4.8172	6.38207	0.0292011	19.6
134	FPH-022	625097	4.24646	5.39383	8.00195	0.0704358	90.3
135	FPH-009	818856	4.91768	6.42836	9.48383	0.161416	316.9
136	FPH-008	1.02095e+06	5.84141	6.32373	10.1818	0.256512	414.4
137	FPH-003	763796	4.88401	6.14815	9.23987	0.110638	296.4
138	FPH-018	464956	2.95568	5.58452	0	0.0678858	130.6
139	FPH-007	1.2966e+06	7.32099	6.62867	11.1534	0.267812	786.7
140	FPH-004	673015	4.79499	5.40357	8.72052	0.175485	173.5

## Sheet: PL_20191028
PlotID	EntryID	LV	LV_Den	LV_PH	Sonar_PH	NDVI	FW
1	FPH-018	1.33194e+06	6.42778	7.68039	8.59742	0.407404	1089.3
2	FPH-009	1.65327e+06	7.40441	7.81887	8.66305	0.430738	1382.8
3	FPH-017	1.5093e+06	7.89887	6.91507	8.46975	0.495957	1395.8
4	FPH-010	120450	0.584609	6.88927	9.93871	0.295266	243
5	FPH-015	2.03578e+06	9.26512	8.34803	8.00512	0.508694	1854.5
6	FPH-011	1.30225e+06	6.20227	7.92508	6.37597	0.473152	1472.8
7	FPH-004	378566	2.01714	6.49813	6.79292	0.362723	626.2
8	FPH-019	611710	3.4175	6.61071	7.65425	0.416613	596.1
9	FPH-010	106022	0.568383	7.61732	9.82992	0.277377	265.9
10	FPH-006	1.764e+06	7.92016	8.5418	7.93911	0.484927	1553.8
11	FPH-001	594446	2.84563	7.61211	9.24691	0.403523	713.8
12	FPH-022	1.86696e+06	8.79143	7.95806	9.46649	0.534457	1614.7
13	FPH-002	1.68114e+06	7.76471	9.01495	7.68476	0.454655	1575.2
14	FPH-004	434769	2.24805	6.4267	9.76101	0.367077	419.2
15	FPH-007	2.48607e+06	10.3136	9.1898	8.86477	0.534723	1876.6
16	FPH-011	1.333e+06	6.15143	8.57306	9.49204	0.488832	1240.2
17	FPH-001	842476	3.94487	8.1724	8.10228	0.395242	946.6
18	FPH-020	1.94308e+06	8.98229	8.19387	8.98344	0.529808	1542.9
19	FPH-008	2.41815e+06	10.691	9.09052	9.57863	0.549877	1877.5
20	FPH-005	2.45838e+06	10.8841	8.89664	10.3709	0.570324	1827.3
21	FPH-002	2.03871e+06	8.28915	9.77897	8.68462	0.511814	1945.3
22	FPH-009	1.89033e+06	7.99736	8.31981	8.10308	0.540819	1669.6
23	FPH-004	624887	3.17989	7.4176	6.9579	0.426638	562.8
24	FPH-008	1.49582e+06	7.78606	7.55935	9.41559	0.531036	1195.3
25	FPH-009	1.92696e+06	8.60928	9.45593	8.9952	0.52056	1816
26	FPH-020	1.41868e+06	6.40189	8.52094	7.14049	0.493106	1120
27	FPH-019	878434	4.26622	7.61772	9.80931	0.452052	806.2
28	FPH-007	2.35597e+06	10.6784	8.73843	8.70765	0.540362	1995.6
29	FPH-007	2.64801e+06	11.3978	9.1807	6.6714	0.567586	2019.9
30	FPH-010	302891	1.38657	7.60992	7.93254	0.388787	440.1
31	FPH-018	1.53424e+06	6.90242	8.40159	6.69434	0.510305	1291
32	FPH-020	1.17306e+06	6.33164	7.2662	5.99902	0.505457	872.7
33	FPH-001	352114	1.87607	7.66437	7.46321	0.369532	440.1
34	FPH-008	1.96801e+06	8.64858	8.6024	6.48339	0.542273	1521.5
35	FPH-019	715088	3.48102	7.64848	7.36025	0.440466	609.6
36	FPH-010	376362	2.01631	7.37542	9.42614	0.376959	408.2
37	FPH-005	2.0179e+06	8.87079	8.40821	7.77446	0.526418	1877.5
38	FPH-003	1.95791e+06	8.92263	8.01638	9.14563	0.565255	1532.1
39	FPH-011	1.63042e+06	6.9855	8.47937	8.44628	0.517786	1566.5
40	FPH-017	1.49255e+06	7.22464	7.37124	8.08053	0.519125	1267.5
41	FPH-020	1.91501e+06	9.30338	7.56196	10.7763	0.530548	1395.7
42	FPH-021	2.32896e+06	9.43857	8.90928	7.34762	0.550299	1825.8
43	FPH-010	304219	1.50445	7.02697	8.43184	0.383135	461.3
44	FPH-004	985280	5.06628	7.25699	9.98389	0.449966	763.7
45	FPH-022	2.22691e+06	9.96694	8.82981	9.36148	0.521533	1943.6
46	FPH-002	1.97882e+06	8.46605	9.15433	9.76547	0.499551	1586.7
47	FPH-006	1.84273e+06	8.15124	8.18998	6.93786	0.527079	1450
48	FPH-019	808985	4.25415	7.3837	9.02318	0.444303	704.2
49	FPH-017	2.00468e+06	9.2375	8.56936	7.47035	0.506005	1513.1
50	FPH-004	1.13812e+06	5.35724	7.54666	8.6966	0.474396	841
51	FPH-001	355728	1.57913	7.52913	9.70492	0.371114	471.2
52	FPH-018	1.98492e+06	8.78856	8.54711	8.44092	0.526153	1487.6
53	FPH-001	946165	4.2084	8.90505	7.63876	0.425544	1060.7
54	FPH-018	1.30729e+06	5.67482	8.51539	9.49451	0.472906	1142.5
55	FPH-011	1.54374e+06	6.55305	8.67458	7.17313	0.489167	1394.5
56	FPH-020	1.92629e+06	9.36027	8.01634	8.02718	0.547549	1393.7
57	FPH-020	1.84688e+06	9.28464	7.49942	9.03621	0.534252	1642
58	FPH-017	1.60953e+06	6.71019	8.7377	13.2033	0.478505	1335.2
59	FPH-015	2.11971e+06	7.68056	10.4632	9.13534	0.495537	1858.3
60	FPH-003	1.91619e+06	9.33198	8.12805	7.18064	0.519008	1583.9
61	FPH-009	1.62976e+06	7.61273	8.61412	9.71921	0.474988	1263.8
62	FPH-011	1.49512e+06	6.12944	8.8927	8.90629	0.498315	1365.6
63	FPH-006	1.58478e+06	7.0968	8.10416	11.0265	0.524969	1374.9
64	FPH-015	2.40831e+06	9.50038	10.4493	9.88953	0.509532	1914.4
65	FPH-005	2.52095e+06	10.7181	9.76975	11.7007	0.546948	2197.2
66	FPH-022	2.64045e+06	10.2572	9.27936	6.8544	0.56531	2146.9
67	FPH-019	684115	3.36618	7.21536	9.28526	0.423544	625.8
68	FPH-018	1.74362e+06	7.73337	8.80551	6.85927	0.482159	1428.9
69	FPH-019	569308	3.12385	7.25886	6.8915	0.379559	640.3
70	FPH-010	416569	2.04565	7.39379	11.4543	0.39326	536.9
71	FPH-022	2.62289e+06	10.7828	9.19544	11.1908	0.574145	2345
72	FPH-015	2.86453e+06	11.8059	9.53202	10.0437	0.547071	2355.1
73	FPH-011	934144	4.40825	8.85339	9.62978	0.423971	1225.2
74	FPH-017	1.81409e+06	7.69258	8.92191	8.62539	0.504393	1525.3
75	FPH-008	2.18093e+06	9.51432	8.58818	7.14525	0.532372	1653.2
76	FPH-010	488999	2.50495	6.7472	9.51714	0.373354	686.7
77	FPH-015	1.5803e+06	7.1676	8.11125	7.08924	0.448209	1575.4
78	FPH-001	422099	1.94315	6.86499	9.6319	0.375943	566.8
79	FPH-021	1.66509e+06	6.93841	8.45562	8.96984	0.501014	1539.2
80	FPH-007	2.56833e+06	10.8941	9.59744	8.17609	0.525057	2220.1

## Sheet: PL_20191216
PlotID	EntryID	LV	LV_Den	LV_PH	Sonar_PH	NDVI	FW
1	FPH-018	3.59324e+06	13.5051	11.683	15.0118	0.353549	4580.9
2	FPH-009	4.07284e+06	14.2683	12.6591	15.8078	0.347611	4645.8
3	FPH-017	4.3205e+06	16.4227	11.4334	18.5538	0.416075	5177.7
4	FPH-010	476696	2.00609	10.1307	15.5826	0.0130956	688.4
5	FPH-015	4.20924e+06	15.2332	12.1025	18.4256	0.396246	4971
6	FPH-011	3.60082e+06	14.1303	10.5297	14.3307	0.320952	3850.2
7	FPH-004	1.0295e+06	4.67087	8.58335	9.83226	0.102138	1458.8
8	FPH-019	2.16785e+06	9.72187	8.81881	10.2085	0.242958	2458
9	FPH-010	613894	2.97434	8.76057	10.4335	0.00908325	827.4
10	FPH-006	5.68401e+06	16.9733	15.3983	25.5947	0.428727	6118.9
11	FPH-001	1.4739e+06	6.68557	9.03732	10.3006	0.158158	1861.8
12	FPH-022	2.69711e+06	12.639	9.09045	12.7231	0.345917	2659.3
13	FPH-002	3.36182e+06	13.2772	11.3365	16.2485	0.288359	3673
14	FPH-004	1.15542e+06	5.57694	9.4921	13.428	0.123125	1542.6
15	FPH-007	4.07975e+06	15.373	11.4277	12.7231	0.374598	3923
16	FPH-011	3.10075e+06	13.0112	10.8782	15.1583	0.32617	3032
17	FPH-001	1.89239e+06	7.5578	9.39546	12.4601	0.21517	2138.8
18	FPH-020	4.29762e+06	15.572	11.6345	18.1544	0.397869	4685.9
19	FPH-008	4.00458e+06	16.2427	9.98408	11.6954	0.401595	4943.8
20	FPH-005	3.32301e+06	14.7554	10.6618	11.9004	0.368737	3370
21	FPH-002	4.95344e+06	14.5023	15.7488	24.2468	0.340927	4680.2
22	FPH-009	5.44025e+06	16.5083	13.5049	20.1685	0.414629	5309.7
23	FPH-004	1.29687e+06	6.04313	9.28942	11.2217	0.18703	1476.5
24	FPH-008	2.96823e+06	13.8066	8.58476	12.793	0.324235	2826.4
25	FPH-009	5.28688e+06	16.0619	14.41	23.0005	0.424694	5531.9
26	FPH-020	2.2889e+06	9.74352	9.70968	16.3351	0.28948	2716.6
27	FPH-019	2.13036e+06	8.60455	10.4532	12.9487	0.221713	2385.2
28	FPH-007	2.70995e+06	12.658	9.33616	12.3378	0.326516	2843
29	FPH-007	3.46787e+06	15.8911	10.4593	9.8126	0.35056	3437.3
30	FPH-010	1.17709e+06	3.6978	12.208	14.1436	0.0905833	1263.5
31	FPH-018	3.76405e+06	12.3843	11.4943	19.3677	0.307838	3968.9
32	FPH-020	1.84759e+06	10.1121	8.16852	13.4973	0.266387	1983.6
33	FPH-001	638970	3.4639	7.84326	14.1373	0.0431399	841.7
34	FPH-008	3.63488e+06	14.5333	10.6419	11.34	0.311287	3653
35	FPH-019	1.79925e+06	7.90131	9.7758	11.0345	0.168789	2108
36	FPH-010	1.08748e+06	4.50562	10.0825	12.388	0.0556282	1194.7
37	FPH-005	4.24767e+06	16.427	11.5601	15.2433	0.344878	4365.8
38	FPH-003	4.55009e+06	16.6069	12.6821	16.7518	0.367647	4506.9
39	FPH-011	4.04937e+06	14.5639	12.1252	17.902	0.290001	3728
40	FPH-017	3.32209e+06	12.7256	10.5088	18.3189	0.289645	3114.6
41	FPH-020	2.84218e+06	12.7601	9.43186	13.3922	0.326313	3653
42	FPH-021	3.60185e+06	14.5418	10.9363	15.6506	0.310412	3650.8
43	FPH-010	1.33066e+06	4.81367	11.9393	19.1187	0.0334181	1463.9
44	FPH-004	1.47025e+06	7.65948	8.64068	12.3438	0.181898	1674.7
45	FPH-022	3.13545e+06	14.4124	10.6628	12.2224	0.298468	2988.3
46	FPH-002	3791693	13.3457	12.632	21.062	0.22955	3181.7
47	FPH-006	4.14542e+06	13.1552	11.4373	22.4431	0.304422	3893.8
48	FPH-019	1.92619e+06	8.83275	8.65181	9.98893	0.188039	2081.3
49	FPH-017	4.22266e+06	14.1181	13.1233	21.7668	0.338293	3911.7
50	FPH-004	2.39756e+06	9.95764	9.80888	13.57	0.2277	2190.4
51	FPH-001	617690	2.8912	8.64383	11.6733	-0.00193291	707.1
52	FPH-018	5.09247e+06	16.1792	14.641	22.6149	0.347963	4246.9
53	FPH-001	1.49701e+06	6.72119	10.4189	12.5105	0.1816	1903.9
54	FPH-018	3.2707e+06	11.1953	12.5735	18.3879	0.245278	3337.4
55	FPH-011	3.29181e+06	13.0676	10.7776	15.1145	0.247666	2917.3
56	FPH-020	3.64465e+06	15.3058	9.98046	12.9846	0.386894	3347
57	FPH-020	3.21446e+06	14.2083	9.34925	15.1397	0.400769	3589.8
58	FPH-017	3.30077e+06	10.9665	12.8169	22.3391	0.246766	2651.5
59	FPH-015	4.26545e+06	13.185	13.9587	22.2515	0.271982	3464.9
60	FPH-003	3.55024e+06	15.3813	10.0462	14.3033	0.363239	3255.3
61	FPH-009	3.45163e+06	13.3536	12.3622	16.2124	0.287855	3544.3
62	FPH-011	3.25217e+06	11.7586	10.8964	16.9083	0.231128	2983.4
63	FPH-006	4.87097e+06	14.7425	14.4173	26.0468	0.325232	4551.8
64	FPH-015	4.26732e+06	14.5991	12.9781	20.1295	0.288867	3689
65	FPH-005	3.65212e+06	15.0546	10.984	15.3622	0.325608	3042.2
66	FPH-022	3.48681e+06	14.1775	10.8239	15.6465	0.328859	2698.8
67	FPH-019	1.87861e+06	8.03816	9.41071	11.8426	0.20202	1995
68	FPH-018	4.55753e+06	14.0779	14.0203	20.5209	0.308616	3443.4
69	FPH-019	1.23785e+06	5.96993	8.61508	9.55135	0.150666	1557.1
70	FPH-010	2.21887e+06	7.2178	12.1894	19.8592	0.115486	2004.5
71	FPH-022	4.3916e+06	16.5248	11.7556	18.5643	0.327136	3598.5
72	FPH-015	4.34128e+06	15.1786	11.4717	18.2882	0.306655	3664.8
73	FPH-011	2.09842e+06	8.89637	10.9575	15.9426	0.221687	1994.7
74	FPH-017	4.03981e+06	13.02	13.1252	22.5865	0.31035	3441.5
75	FPH-008	3.56218e+06	14.4528	10.1859	14.3192	0.306481	3057.9
76	FPH-010	1.54933e+06	6.0811	10.5826	14.4396	0.0674388	1466.9
77	FPH-015	2.81384e+06	11.175	10.5191	14.9761	0.257315	2980.1
78	FPH-001	1.07351e+06	4.55798	8.71564	10.6143	0.0669419	1138.8
79	FPH-021	3.36103e+06	12.3889	9.81341	17.7841	0.257583	2858.9
80	FPH-007	3.0458e+06	13.4578	9.20188	9.3263	0.291075	2631.3
81	FPH-003	4.86303e+06	17.0047	12.7403	17.1521	0.446509	5156.1
82	FPH-002	3.19186e+06	10.1431	12.7889	23.0805	0.202626	3403.7
83	FPH-020	6.58166e+06	18.9603	15.9064	23.0949	0.490165	7035.3
84	FPH-021	3.84184e+06	16.9391	10.0948	16.4068	0.331745	4047.2
85	FPH-022	1.92674e+06	9.50475	8.94725	10.6658	0.248597	2757.9
86	FPH-001	1.13941e+06	5.42064	9.13316	11.8557	0.109359	1878.6
87	FPH-015	5.0984e+06	14.6837	13.3178	25.1177	0.328619	5223.2
88	FPH-018	4.65176e+06	15.595	11.9019	19.0968	0.388316	5730.8
89	FPH-011	3.16085e+06	12.792	11.1002	17.369	0.298873	3708.9
90	FPH-019	2.54238e+06	9.88618	10.5044	10.9912	0.246653	3542.8
91	FPH-005	5.68347e+06	17.7544	14.2302	21.5274	0.37955	5508.9
92	FPH-006	4.61344e+06	16.3368	12.2041	21.5289	0.341479	4926.1
93	FPH-018	5.57825e+06	16.9064	15.2743	24.0749	0.420816	6159.8
94	FPH-021	4.46139e+06	15.7569	11.653	23.0331	0.348086	4692.3
95	FPH-010	3.65185e+06	10.7658	12.238	22.493	0.21101	3704.8
96	FPH-006	4.79007e+06	15.6456	11.7626	24.2223	0.362651	4623.4
97	FPH-006	5.44981e+06	15.57	15.4926	25.9057	0.402873	6217.3
98	FPH-022	3.94883e+06	14.2651	10.6399	20.8921	0.332304	4244.8
99	FPH-020	5.83217e+06	17.7033	13.303	21.3761	0.483551	6183
100	FPH-019	3503164	13.4008	11.6418	12.9806	0.295607	3669.9
101	FPH-008	4.67811e+06	17.2547	12.6536	14.0321	0.406184	4955.5
102	FPH-005	5.13314e+06	17.5491	13.4312	21.5028	0.353683	4450.6
103	FPH-002	5.66208e+06	16.9024	14.0562	26.6388	0.398966	4996.1
104	FPH-001	1.56419e+06	7.16462	9.75818	12.296	0.165271	1810
105	FPH-007	3.79486e+06	15.5699	10.6688	13.8564	0.371087	2438
106	FPH-004	2.40419e+06	9.48221	10.8365	19.7947	0.246057	1804.8
107	FPH-015	5.23944e+06	15.8268	15.4072	25.3649	0.337164	3107.8
108	FPH-005	3.00499e+06	13.2313	10.0313	17.1706	0.251655	1664.5
109	FPH-006	4.16627e+06	15.0479	12.9865	22.4264	0.340425	2438.6
110	FPH-015	4.93409e+06	14.8139	13.821	25.0234	0.314155	2817.9
111	FPH-018	4.78976e+06	14.7341	12.6197	20.7845	0.322404	2851.7
112	FPH-002	5.0349e+06	17.0838	11.7194	21.1994	0.368777	2749.2
113	FPH-004	2.18673e+06	10.7224	8.62589	15.1883	0.264364	1106.7
114	FPH-007	3.91273e+06	14.4564	11.0797	13.3284	0.300952	2296.9
115	FPH-006	4.19954e+06	13.8651	12.477	21.9468	0.294154	2538.8
116	FPH-008	4.06589e+06	15.3894	11.1249	15.0252	0.312306	2516.7
117	FPH-021	3.97442e+06	15.9011	10.2183	21.4238	0.336261	2140.3
118	FPH-010	2.69395e+06	8.08016	13.7648	19.6281	0.158312	1733
119	FPH-005	4.62235e+06	16.7037	12.7686	16.5751	0.306694	2358.9
120	FPH-022	3.40787e+06	15.2867	9.63999	15.0086	0.298993	1530.5
121	FPH-008	2.8996e+06	11.8164	9.40971	11.8445	0.242948	2273.1
122	FPH-015	4.63339e+06	14.6752	13.5899	24.1664	0.295615	2914.7
123	FPH-021	2.59062e+06	11.8388	9.51645	16.4985	0.24238	1708.5
124	FPH-011	3.66624e+06	14.9792	10.0247	16.4011	0.320684	2592.6
125	FPH-004	1.68774e+06	7.94887	9.94157	11.6265	0.181555	1388
126	FPH-008	4.26547e+06	15.9497	11.4876	14.8914	0.297491	3310.8
127	FPH-003	4.7083e+06	18.617	10.4836	14.5469	0.407905	3508.7
128	FPH-022	3.71203e+06	16.4489	9.89942	13.4921	0.344754	2447.4
129	FPH-015	3.24935e+06	13.7538	11.4183	21.1411	0.258311	2249.1
130	FPH-003	4.40264e+06	15.7885	12.8287	16.9906	0.380477	3481.7
131	FPH-009	4.53245e+06	15.4822	12.4801	18.9732	0.343709	3805
132	FPH-001	2.0611e+06	8.49614	10.7704	12.4524	0.221726	1712.2
133	FPH-010	865425	3.26612	10.7615	14.1302	0.0634704	676.9
134	FPH-022	3.63122e+06	14.4041	10.6403	18.4458	0.320951	2257.5
135	FPH-009	5.26092e+06	16.5331	13.1061	20.3455	0.405369	4529.5
136	FPH-008	3.98745e+06	15.6443	11.2868	15.6085	0.386703	3827.5
137	FPH-003	4.00868e+06	16.0445	11.1533	15.7741	0.446636	3490.1
138	FPH-018	4.59285e+06	14.1618	11.8747	20.8705	0.35715	3678.3
139	FPH-007	3.97655e+06	15.084	12.0122	16.5364	0.346288	3462.8
140	FPH-004	3.00252e+06	13.6403	9.98083	14.0221	0.352936	2754.9
141	FPH-004	1.48374e+06	7.08816	8.98549	11.0463	0.209434	1194.7
142	FPH-006	4.86593e+06	15.0665	13.9059	22.7323	0.368038	3609.1
143	FPH-008	3.73615e+06	14.9468	10.4457	12.9559	0.353783	3261.1
144	FPH-011	3.50255e+06	14.0562	10.2448	18.5338	0.336912	2657.3
145	FPH-007	3.42818e+06	14.4303	11.3399	12.88	0.332164	2912.7
146	FPH-007	4.87945e+06	18.1589	12.2917	15.7891	0.406435	3715.5
147	FPH-003	4.34354e+06	17.8819	10.5706	15.1748	0.454308	3862.2
148	FPH-002	3.95506e+06	15.2481	12.2386	20.3338	0.342219	3175.9
149	FPH-011	2.96389e+06	13.2954	10.2593	15.5892	0.323939	3236.6
150	FPH-007	3.32129e+06	13.4196	9.8806	12.3982	0.356201	3184.4
151	FPH-022	3.22219e+06	13.4115	9.32038	13.47	0.34421	2985.4
152	FPH-001	1.15403e+06	5.70615	8.64442	17.1065	0.156739	1279.8
153	FPH-008	3.91133e+06	15.2549	11.3935	13.1723	0.403309	3956
154	FPH-006	5.29503e+06	15.6761	13.9343	25.0034	0.420633	5345
155	FPH-007	3.45066e+06	13.9344	10.2735	13.4171	0.320003	3214.8
156	FPH-017	3.52546e+06	13.3985	11.2125	19.858	0.334584	3644.6
157	FPH-007	4.77646e+06	17.0085	13.468	16.9537	0.422036	4293.3
158	FPH-008	5.48583e+06	17.453	13.3052	17.8582	0.385741	4845.7
159	FPH-018	6.36125e+06	17.483	16.8185	24.3816	0.389192	5493.2
160	FPH-009	4.22488e+06	15.0915	13.2306	19.9263	0.38303	4958.8

## Sheet: PL_All_Harvests
PlotID	EntryID	LV	LV_Den	LV_PH	Sonar_PH	NDVI	FM	Season
13	FPH-002	361730	2.66691	5.04138	7.4498	0.0850661	99.1	Winter
14	FPH-004	156145	1.34141	4.65761	6.733	0.0649608	11.4	Winter
15	FPH-007	1.42468e+06	7.33605	6.71457	10.2378	0.27413	743.9	Winter
16	FPH-011	415733	2.87257	4.5695	8.01537	0.135375	157.3	Winter
17	FPH-001	97219.7	0.858651	4.43146	7.01771	0.0551869	32.2	Winter
18	FPH-020	576310	4.0176	5.61999	8.56333	0.181343	295.5	Winter
19	FPH-008	998459	5.95192	6.01414	10.5426	0.287698	898.6	Winter
20	FPH-005	349206	2.46948	5.22565	8.90881	0.225153	302.8	Winter
21	FPH-002	447818	3.16255	5.02827	7.19492	0.109815	126.2	Winter
22	FPH-009	762443	4.66931	5.34261	7.53341	0.192319	264.9	Winter
23	FPH-004	284429	2.07567	5.08247	6.6825	0.116625	57.3	Winter
24	FPH-008	825051	5.0216	5.67545	8.15541	0.297634	339.9	Winter
25	FPH-009	519016	3.75002	5.14566	7.0075	0.128628	179.6	Winter
26	FPH-020	706821	4.60867	5.68668	8.44979	0.161263	204.7	Winter
27	FPH-019	504087	3.28222	6.01109	8.10092	0.140491	117	Winter
28	FPH-007	1.21026e+06	6.87809	6.59869	9.8432	0.316356	535	Winter
29	FPH-007	1.56208e+06	8.2255	6.88314	10.9748	0.324791	1015.8	Winter
30	FPH-010	184370	1.44004	4.98276	7.11656	0.0819394	56.5	Winter
31	FPH-018	609007	3.65571	5.83465	8.13641	0.182098	191.1	Winter
32	FPH-020	675635	4.35829	5.45164	7.81137	0.23087	224.1	Winter
33	FPH-001	120035	0.958883	4.32098	6.77196	0.0760486	24.8	Winter
34	FPH-008	1.10719e+06	6.21622	6.70024	9.64535	0.247295	641.8	Winter
35	FPH-019	331070	2.27486	5.31617	8.57824	0.139121	99.9	Winter
36	FPH-010	206410	1.49764	5.39918	8.09173	0.104662	51	Winter
37	FPH-005	752207	4.61139	5.45966	9.60249	0.220128	291	Winter
38	FPH-003	791219	5.18878	5.32886	8.4025	0.176527	233	Winter
39	FPH-011	575532	3.82465	5.41636	8.11029	0.149597	115.6	Winter
40	FPH-017	567171	3.7745	5.50228	8.51936	0.19194	195.8	Winter
41	FPH-020	981863	6.27046	5.72677	9.10086	0.235594	380.1	Winter
42	FPH-021	608376	4.37517	5.23428	8.02008	0.150628	123.3	Winter
43	FPH-010	177063	1.39301	4.58155	7.28595	0.100448	25.7	Winter
44	FPH-004	242301	1.85089	4.9384	7.63098	0.139694	58	Winter
45	FPH-022	333537	2.49196	4.82675	8.04838	0.134399	111.4	Winter
46	FPH-002	285061	2.02986	4.98517	7.04764	0.111898	78	Winter
47	FPH-006	431204	3.0316	4.70715	9.26402	0.193958	195.3	Winter
48	FPH-019	308895	2.24526	4.92969	7.80398	0.137313	101.1	Winter
49	FPH-017	651867	4.50532	5.24663	11.0786	0.160787	214.7	Winter
50	FPH-004	289728	2.33504	4.66728	8.44479	0.113301	49.8	Winter
51	FPH-001	83131.1	0.612031	4.14231	7.79688	0.0933461	18.2	Winter
52	FPH-018	513652	3.32597	5.32884	10.9137	0.163924	175.3	Winter
53	FPH-001	463927	3.27158	4.94534	8.43014	0.0816791	60.9	Winter
54	FPH-018	742936	4.31134	5.9776	9.80015	0.151956	196	Winter
55	FPH-011	689258	4.2879	4.75834	10.302	0.142455	138.6	Winter
56	FPH-020	886835	5.84983	5.86917	9.72604	0.222203	215.2	Winter
57	FPH-020	917818	5.84465	5.82069	11.4298	0.18299	287.9	Winter
58	FPH-017	568466	3.91825	5.53959	9.55483	0.137791	123.5	Winter
59	FPH-015	442756	3.17703	5.27253	9.61076	0.143942	99.5	Winter
60	FPH-003	807284	5.61388	5.44025	11.0802	0.226141	215.3	Winter
61	FPH-009	590963	3.79858	5.66749	10.3914	0.125436	252.5	Winter
62	FPH-011	465370	3.17991	4.65009	9.0817	0.108037	85.4	Winter
63	FPH-006	410312	2.83209	4.57224	10.3779	0.123425	87.9	Winter
64	FPH-015	550599	3.62843	5.03573	9.24634	0.127132	103	Winter
65	FPH-005	740886	4.7433	5.61851	11.4847	0.191705	260.6	Winter
66	FPH-022	368188	2.62363	4.5726	9.80961	0.155308	111.3	Winter
67	FPH-019	239428	1.84145	4.80286	9.51556	0.107513	70.6	Winter
68	FPH-018	308492	2.29158	4.89225	9.3997	0.123563	95.3	Winter
69	FPH-019	380943	2.55196	5.53382	9.31649	0.123806	71.4	Winter
70	FPH-010	280165	2.10271	4.88846	7.63571	0.103725	19.6	Winter
71	FPH-022	786870	5.40525	5.63879	10.583	0.178378	113	Winter
72	FPH-015	805710	5.22022	5.62092	10.1071	0.1757	151.6	Winter
73	FPH-011	269038	2.0064	5.017	7.29595	0.106023	44.6	Winter
74	FPH-017	555276	3.82001	5.1678	8.17768	0.162109	124.4	Winter
75	FPH-008	949736	5.58979	6.28108	10.7903	0.283167	411.4	Winter
76	FPH-010	63626	0.557155	4.03781	7.0526	0.107361	26.2	Winter
77	FPH-015	419739	2.80658	5.31226	9.64836	0.146448	141	Winter
78	FPH-001	70920.4	0.616751	4.54805	7.13594	0.126056	9.4	Winter
79	FPH-021	216435	1.7453	4.59813	7.69082	0.121623	39.1	Winter
80	FPH-007	977963	5.60851	5.89043	9.9913	0.293659	493.9	Winter
81	FPH-003	845782	5.2743	5.51055	9.47826	0.217223	291	Winter
82	FPH-002	325403	2.2831	5.35099	7.22276	0.137519	67.4	Winter
83	FPH-020	588679	4.06762	5.73224	8.72552	0.170687	167	Winter
84	FPH-021	664187	4.61611	4.87822	8.90724	0.22933	188.7	Winter
85	FPH-022	581191	3.60003	5.44075	8.5735	0.237259	257.4	Winter
86	FPH-001	174443	1.30838	4.51348	6.85207	0.128104	16.8	Winter
87	FPH-015	568252	3.59755	5.39382	8.9902	0.150263	139.4	Winter
88	FPH-018	599951	3.77847	5.7278	8.41936	0.165143	170.8	Winter
89	FPH-011	497075	3.17879	5.35098	9.02874	0.182903	193.9	Winter
90	FPH-019	361566	2.45468	5.32707	7.84098	0.128479	58	Winter
91	FPH-005	547856	3.43843	5.42139	8.30001	0.146688	167.2	Winter
92	FPH-006	589365	3.99754	5.58542	9.58502	0.190722	242.7	Winter
93	FPH-018	577018	3.9539	5.75085	8.57419	0.152552	226.3	Winter
94	FPH-021	280039	2.28113	4.7022	7.29932	0.116351	57.5	Winter
95	FPH-010	166466	1.40813	5.01349	7.52213	0.113774	39.9	Winter
96	FPH-006	721277	4.46772	6.13061	9.14876	0.211692	323.8	Winter
97	FPH-006	544769	3.44076	5.42118	8.63166	0.129146	162	Winter
98	FPH-022	481560	3.27731	6.08258	7.95276	0.140318	158.5	Winter
99	FPH-020	485263	3.28462	5.00386	8.7904	0.172572	136.7	Winter
100	FPH-019	463384	2.92953	5.85265	9.041	0.150848	185.5	Winter
101	FPH-008	1.18767e+06	6.61731	6.23601	9.88997	0.227599	528.1	Winter
102	FPH-005	774563	4.87473	5.70486	8.65254	0.157231	164.2	Winter
103	FPH-002	504471	2.79455	5.15114	8.53064	0.181952	97	Winter
104	FPH-001	204879	1.49308	4.70536	6.91221	0.108528	38.6	Winter
105	FPH-007	1.6427e+06	7.68866	8.28352	12.2237	0.268307	1094.7	Winter
106	FPH-004	242412	1.90121	4.85508	6.75127	0.0909124	32.6	Winter
107	FPH-015	591011	3.89905	5.57429	8.75492	0.221674	155.5	Winter
108	FPH-005	588775	3.90321	5.77525	9.59174	0.234652	191.8	Winter
109	FPH-006	500141	3.27678	5.60771	9.17181	0.148182	164.1	Winter
110	FPH-015	615570	3.9708	5.85954	9.10686	0.16798	167.3	Winter
111	FPH-018	539986	3.43717	6.13516	9.63678	0.211226	184.9	Winter
112	FPH-002	526168	3.37385	5.72254	8.95842	0.251914	221.1	Winter
113	FPH-004	400703	2.86329	5.31499	8.0299	0.142062	80.4	Winter
114	FPH-007	1.82015e+06	8.45848	8.23378	11.8713	0.319833	1335.7	Winter
115	FPH-006	780174	5.11884	5.38453	9.34126	0.238497	292.7	Winter
116	FPH-008	1.23823e+06	6.35326	6.31699	11.2318	0.346782	628.3	Winter
117	FPH-021	663929	4.67635	5.20539	8.65878	0.163207	131.4	Winter
118	FPH-010	266317	1.84881	5.4446	7.07204	0.0594133	56.4	Winter
119	FPH-005	894756	5.49759	6.20352	9.94693	0.21563	244	Winter
120	FPH-022	958369	6.29958	5.92844	9.75285	0.324219	242.8	Winter
121	FPH-008	1.28568e+06	6.36109	7.63167	11.4728	0.272435	770.4	Winter
122	FPH-015	699235	4.09959	6.67049	9.9282	0.122736	228.1	Winter
123	FPH-021	587765	4.20538	5.48459	8.85264	0.217606	165	Winter
124	FPH-011	1.05529e+06	6.04669	6.10033	11.3091	0.298543	390.7	Winter
125	FPH-004	124591	1.06335	4.65233	6.71467	0.012231	15.6	Winter
126	FPH-008	1.46923e+06	7.87035	7.60045	10.9382	0.242322	766.5	Winter
127	FPH-003	1.21728e+06	7.77134	6.67896	10.6117	0.276434	493.8	Winter
128	FPH-022	951632	5.56373	6.36709	10.2401	0.342036	335.6	Winter
129	FPH-015	591043	3.86553	5.4857	9.10683	0.0645302	157.9	Winter
130	FPH-003	662744	5.02272	6.14946	9.61794	0.101633	258.9	Winter
131	FPH-009	790365	5.13471	6.22099	9.27333	0.160627	322.7	Winter
132	FPH-001	257355	1.97609	5.10439	7.63975	0.132581	61.1	Winter
133	FPH-010	120654	1.30526	4.8172	6.38207	0.0292011	19.6	Winter
134	FPH-022	625097	4.24646	5.39383	8.00195	0.0704358	90.3	Winter
135	FPH-009	818856	4.91768	6.42836	9.48383	0.161416	316.9	Winter
136	FPH-008	1.02095e+06	5.84141	6.32373	10.1818	0.256512	414.4	Winter
137	FPH-003	763796	4.88401	6.14815	9.23987	0.110638	296.4	Winter
138	FPH-018	464956	2.95568	5.58452	0	0.0678858	130.6	Winter
139	FPH-007	1.2966e+06	7.32099	6.62867	11.1534	0.267812	786.7	Winter
140	FPH-004	673015	4.79499	5.40357	8.72052	0.175485	173.5	Winter
1	FPH-018	1.33194e+06	6.42778	7.68039	8.59742	0.407404	1089.3	Late Spring
2	FPH-009	1.65327e+06	7.40441	7.81887	8.66305	0.430738	1382.8	Late Spring
3	FPH-017	1.5093e+06	7.89887	6.91507	8.46975	0.495957	1395.8	Late Spring
4	FPH-010	120450	0.584609	6.88927	9.93871	0.295266	243	Late Spring
5	FPH-015	2.03578e+06	9.26512	8.34803	8.00512	0.508694	1854.5	Late Spring
6	FPH-011	1.30225e+06	6.20227	7.92508	6.37597	0.473152	1472.8	Late Spring
7	FPH-004	378566	2.01714	6.49813	6.79292	0.362723	626.2	Late Spring
8	FPH-019	611710	3.4175	6.61071	7.65425	0.416613	596.1	Late Spring
9	FPH-010	106022	0.568383	7.61732	9.82992	0.277377	265.9	Late Spring
10	FPH-006	1.764e+06	7.92016	8.5418	7.93911	0.484927	1553.8	Late Spring
11	FPH-001	594446	2.84563	7.61211	9.24691	0.403523	713.8	Late Spring
12	FPH-022	1.86696e+06	8.79143	7.95806	9.46649	0.534457	1614.7	Late Spring
13	FPH-002	1.68114e+06	7.76471	9.01495	7.68476	0.454655	1575.2	Late Spring
14	FPH-004	434769	2.24805	6.4267	9.76101	0.367077	419.2	Late Spring
15	FPH-007	2.48607e+06	10.3136	9.1898	8.86477	0.534723	1876.6	Late Spring
16	FPH-011	1.333e+06	6.15143	8.57306	9.49204	0.488832	1240.2	Late Spring
17	FPH-001	842476	3.94487	8.1724	8.10228	0.395242	946.6	Late Spring
18	FPH-020	1.94308e+06	8.98229	8.19387	8.98344	0.529808	1542.9	Late Spring
19	FPH-008	2.41815e+06	10.691	9.09052	9.57863	0.549877	1877.5	Late Spring
20	FPH-005	2.45838e+06	10.8841	8.89664	10.3709	0.570324	1827.3	Late Spring
21	FPH-002	2.03871e+06	8.28915	9.77897	8.68462	0.511814	1945.3	Late Spring
22	FPH-009	1.89033e+06	7.99736	8.31981	8.10308	0.540819	1669.6	Late Spring
23	FPH-004	624887	3.17989	7.4176	6.9579	0.426638	562.8	Late Spring
24	FPH-008	1.49582e+06	7.78606	7.55935	9.41559	0.531036	1195.3	Late Spring
25	FPH-009	1.92696e+06	8.60928	9.45593	8.9952	0.52056	1816	Late Spring
26	FPH-020	1.41868e+06	6.40189	8.52094	7.14049	0.493106	1120	Late Spring
27	FPH-019	878434	4.26622	7.61772	9.80931	0.452052	806.2	Late Spring
28	FPH-007	2.35597e+06	10.6784	8.73843	8.70765	0.540362	1995.6	Late Spring
29	FPH-007	2.64801e+06	11.3978	9.1807	6.6714	0.567586	2019.9	Late Spring
30	FPH-010	302891	1.38657	7.60992	7.93254	0.388787	440.1	Late Spring
31	FPH-018	1.53424e+06	6.90242	8.40159	6.69434	0.510305	1291	Late Spring
32	FPH-020	1.17306e+06	6.33164	7.2662	5.99902	0.505457	872.7	Late Spring
33	FPH-001	352114	1.87607	7.66437	7.46321	0.369532	440.1	Late Spring
34	FPH-008	1.96801e+06	8.64858	8.6024	6.48339	0.542273	1521.5	Late Spring
35	FPH-019	715088	3.48102	7.64848	7.36025	0.440466	609.6	Late Spring
36	FPH-010	376362	2.01631	7.37542	9.42614	0.376959	408.2	Late Spring
37	FPH-005	2.0179e+06	8.87079	8.40821	7.77446	0.526418	1877.5	Late Spring
38	FPH-003	1.95791e+06	8.92263	8.01638	9.14563	0.565255	1532.1	Late Spring
39	FPH-011	1.63042e+06	6.9855	8.47937	8.44628	0.517786	1566.5	Late Spring
40	FPH-017	1.49255e+06	7.22464	7.37124	8.08053	0.519125	1267.5	Late Spring
41	FPH-020	1.91501e+06	9.30338	7.56196	10.7763	0.530548	1395.7	Late Spring
42	FPH-021	2.32896e+06	9.43857	8.90928	7.34762	0.550299	1825.8	Late Spring
43	FPH-010	304219	1.50445	7.02697	8.43184	0.383135	461.3	Late Spring
44	FPH-004	985280	5.06628	7.25699	9.98389	0.449966	763.7	Late Spring
45	FPH-022	2.22691e+06	9.96694	8.82981	9.36148	0.521533	1943.6	Late Spring
46	FPH-002	1.97882e+06	8.46605	9.15433	9.76547	0.499551	1586.7	Late Spring
47	FPH-006	1.84273e+06	8.15124	8.18998	6.93786	0.527079	1450	Late Spring
48	FPH-019	808985	4.25415	7.3837	9.02318	0.444303	704.2	Late Spring
49	FPH-017	2.00468e+06	9.2375	8.56936	7.47035	0.506005	1513.1	Late Spring
50	FPH-004	1.13812e+06	5.35724	7.54666	8.6966	0.474396	841	Late Spring
51	FPH-001	355728	1.57913	7.52913	9.70492	0.371114	471.2	Late Spring
52	FPH-018	1.98492e+06	8.78856	8.54711	8.44092	0.526153	1487.6	Late Spring
53	FPH-001	946165	4.2084	8.90505	7.63876	0.425544	1060.7	Late Spring
54	FPH-018	1.30729e+06	5.67482	8.51539	9.49451	0.472906	1142.5	Late Spring
55	FPH-011	1.54374e+06	6.55305	8.67458	7.17313	0.489167	1394.5	Late Spring
56	FPH-020	1.92629e+06	9.36027	8.01634	8.02718	0.547549	1393.7	Late Spring
57	FPH-020	1.84688e+06	9.28464	7.49942	9.03621	0.534252	1642	Late Spring
58	FPH-017	1.60953e+06	6.71019	8.7377	13.2033	0.478505	1335.2	Late Spring
59	FPH-015	2.11971e+06	7.68056	10.4632	9.13534	0.495537	1858.3	Late Spring
60	FPH-003	1.91619e+06	9.33198	8.12805	7.18064	0.519008	1583.9	Late Spring
61	FPH-009	1.62976e+06	7.61273	8.61412	9.71921	0.474988	1263.8	Late Spring
62	FPH-011	1.49512e+06	6.12944	8.8927	8.90629	0.498315	1365.6	Late Spring
63	FPH-006	1.58478e+06	7.0968	8.10416	11.0265	0.524969	1374.9	Late Spring
64	FPH-015	2.40831e+06	9.50038	10.4493	9.88953	0.509532	1914.4	Late Spring
65	FPH-005	2.52095e+06	10.7181	9.76975	11.7007	0.546948	2197.2	Late Spring
66	FPH-022	2.64045e+06	10.2572	9.27936	6.8544	0.56531	2146.9	Late Spring
67	FPH-019	684115	3.36618	7.21536	9.28526	0.423544	625.8	Late Spring
68	FPH-018	1.74362e+06	7.73337	8.80551	6.85927	0.482159	1428.9	Late Spring
69	FPH-019	569308	3.12385	7.25886	6.8915	0.379559	640.3	Late Spring
70	FPH-010	416569	2.04565	7.39379	11.4543	0.39326	536.9	Late Spring
71	FPH-022	2.62289e+06	10.7828	9.19544	11.1908	0.574145	2345	Late Spring
72	FPH-015	2.86453e+06	11.8059	9.53202	10.0437	0.547071	2355.1	Late Spring
73	FPH-011	934144	4.40825	8.85339	9.62978	0.423971	1225.2	Late Spring
74	FPH-017	1.81409e+06	7.69258	8.92191	8.62539	0.504393	1525.3	Late Spring
75	FPH-008	2.18093e+06	9.51432	8.58818	7.14525	0.532372	1653.2	Late Spring
76	FPH-010	488999	2.50495	6.7472	9.51714	0.373354	686.7	Late Spring
77	FPH-015	1.5803e+06	7.1676	8.11125	7.08924	0.448209	1575.4	Late Spring
78	FPH-001	422099	1.94315	6.86499	9.6319	0.375943	566.8	Late Spring
79	FPH-021	1.66509e+06	6.93841	8.45562	8.96984	0.501014	1539.2	Late Spring
80	FPH-007	2.56833e+06	10.8941	9.59744	8.17609	0.525057	2220.1	Late Spring
1	FPH-018	3.59324e+06	13.5051	11.683	15.0118	0.353549	4580.9	Summer
2	FPH-009	4.07284e+06	14.2683	12.6591	15.8078	0.347611	4645.8	Summer
3	FPH-017	4.3205e+06	16.4227	11.4334	18.5538	0.416075	5177.7	Summer
4	FPH-010	476696	2.00609	10.1307	15.5826	0.0130956	688.4	Summer
5	FPH-015	4.20924e+06	15.2332	12.1025	18.4256	0.396246	4971	Summer
6	FPH-011	3.60082e+06	14.1303	10.5297	14.3307	0.320952	3850.2	Summer
7	FPH-004	1.0295e+06	4.67087	8.58335	9.83226	0.102138	1458.8	Summer
8	FPH-019	2.16785e+06	9.72187	8.81881	10.2085	0.242958	2458	Summer
9	FPH-010	613894	2.97434	8.76057	10.4335	0.00908325	827.4	Summer
10	FPH-006	5.68401e+06	16.9733	15.3983	25.5947	0.428727	6118.9	Summer
11	FPH-001	1.4739e+06	6.68557	9.03732	10.3006	0.158158	1861.8	Summer
12	FPH-022	2.69711e+06	12.639	9.09045	12.7231	0.345917	2659.3	Summer
13	FPH-002	3.36182e+06	13.2772	11.3365	16.2485	0.288359	3673	Summer
14	FPH-004	1.15542e+06	5.57694	9.4921	13.428	0.123125	1542.6	Summer
15	FPH-007	4.07975e+06	15.373	11.4277	12.7231	0.374598	3923	Summer
16	FPH-011	3.10075e+06	13.0112	10.8782	15.1583	0.32617	3032	Summer
17	FPH-001	1.89239e+06	7.5578	9.39546	12.4601	0.21517	2138.8	Summer
18	FPH-020	4.29762e+06	15.572	11.6345	18.1544	0.397869	4685.9	Summer
19	FPH-008	4.00458e+06	16.2427	9.98408	11.6954	0.401595	4943.8	Summer
20	FPH-005	3.32301e+06	14.7554	10.6618	11.9004	0.368737	3370	Summer
21	FPH-002	4.95344e+06	14.5023	15.7488	24.2468	0.340927	4680.2	Summer
22	FPH-009	5.44025e+06	16.5083	13.5049	20.1685	0.414629	5309.7	Summer
23	FPH-004	1.29687e+06	6.04313	9.28942	11.2217	0.18703	1476.5	Summer
24	FPH-008	2.96823e+06	13.8066	8.58476	12.793	0.324235	2826.4	Summer
25	FPH-009	5.28688e+06	16.0619	14.41	23.0005	0.424694	5531.9	Summer
26	FPH-020	2.2889e+06	9.74352	9.70968	16.3351	0.28948	2716.6	Summer
27	FPH-019	2.13036e+06	8.60455	10.4532	12.9487	0.221713	2385.2	Summer
28	FPH-007	2.70995e+06	12.658	9.33616	12.3378	0.326516	2843	Summer
29	FPH-007	3.46787e+06	15.8911	10.4593	9.8126	0.35056	3437.3	Summer
30	FPH-010	1.17709e+06	3.6978	12.208	14.1436	0.0905833	1263.5	Summer
31	FPH-018	3.76405e+06	12.3843	11.4943	19.3677	0.307838	3968.9	Summer
32	FPH-020	1.84759e+06	10.1121	8.16852	13.4973	0.266387	1983.6	Summer
33	FPH-001	638970	3.4639	7.84326	14.1373	0.0431399	841.7	Summer
34	FPH-008	3.63488e+06	14.5333	10.6419	11.34	0.311287	3653	Summer
35	FPH-019	1.79925e+06	7.90131	9.7758	11.0345	0.168789	2108	Summer
36	FPH-010	1.08748e+06	4.50562	10.0825	12.388	0.0556282	1194.7	Summer
37	FPH-005	4.24767e+06	16.427	11.5601	15.2433	0.344878	4365.8	Summer
38	FPH-003	4.55009e+06	16.6069	12.6821	16.7518	0.367647	4506.9	Summer
39	FPH-011	4.04937e+06	14.5639	12.1252	17.902	0.290001	3728	Summer
40	FPH-017	3.32209e+06	12.7256	10.5088	18.3189	0.289645	3114.6	Summer
41	FPH-020	2.84218e+06	12.7601	9.43186	13.3922	0.326313	3653	Summer
42	FPH-021	3.60185e+06	14.5418	10.9363	15.6506	0.310412	3650.8	Summer
43	FPH-010	1.33066e+06	4.81367	11.9393	19.1187	0.0334181	1463.9	Summer
44	FPH-004	1.47025e+06	7.65948	8.64068	12.3438	0.181898	1674.7	Summer
45	FPH-022	3.13545e+06	14.4124	10.6628	12.2224	0.298468	2988.3	Summer
46	FPH-002	3791693	13.3457	12.632	21.062	0.22955	3181.7	Summer
47	FPH-006	4.14542e+06	13.1552	11.4373	22.4431	0.304422	3893.8	Summer
48	FPH-019	1.92619e+06	8.83275	8.65181	9.98893	0.188039	2081.3	Summer
49	FPH-017	4.22266e+06	14.1181	13.1233	21.7668	0.338293	3911.7	Summer
50	FPH-004	2.39756e+06	9.95764	9.80888	13.57	0.2277	2190.4	Summer
51	FPH-001	617690	2.8912	8.64383	11.6733	-0.00193291	707.1	Summer
52	FPH-018	5.09247e+06	16.1792	14.641	22.6149	0.347963	4246.9	Summer
53	FPH-001	1.49701e+06	6.72119	10.4189	12.5105	0.1816	1903.9	Summer
54	FPH-018	3.2707e+06	11.1953	12.5735	18.3879	0.245278	3337.4	Summer
55	FPH-011	3.29181e+06	13.0676	10.7776	15.1145	0.247666	2917.3	Summer
56	FPH-020	3.64465e+06	15.3058	9.98046	12.9846	0.386894	3347	Summer
57	FPH-020	3.21446e+06	14.2083	9.34925	15.1397	0.400769	3589.8	Summer
58	FPH-017	3.30077e+06	10.9665	12.8169	22.3391	0.246766	2651.5	Summer
59	FPH-015	4.26545e+06	13.185	13.9587	22.2515	0.271982	3464.9	Summer
60	FPH-003	3.55024e+06	15.3813	10.0462	14.3033	0.363239	3255.3	Summer
61	FPH-009	3.45163e+06	13.3536	12.3622	16.2124	0.287855	3544.3	Summer
62	FPH-011	3.25217e+06	11.7586	10.8964	16.9083	0.231128	2983.4	Summer
63	FPH-006	4.87097e+06	14.7425	14.4173	26.0468	0.325232	4551.8	Summer
64	FPH-015	4.26732e+06	14.5991	12.9781	20.1295	0.288867	3689	Summer
65	FPH-005	3.65212e+06	15.0546	10.984	15.3622	0.325608	3042.2	Summer
66	FPH-022	3.48681e+06	14.1775	10.8239	15.6465	0.328859	2698.8	Summer
67	FPH-019	1.87861e+06	8.03816	9.41071	11.8426	0.20202	1995	Summer
68	FPH-018	4.55753e+06	14.0779	14.0203	20.5209	0.308616	3443.4	Summer
69	FPH-019	1.23785e+06	5.96993	8.61508	9.55135	0.150666	1557.1	Summer
70	FPH-010	2.21887e+06	7.2178	12.1894	19.8592	0.115486	2004.5	Summer
71	FPH-022	4.3916e+06	16.5248	11.7556	18.5643	0.327136	3598.5	Summer
72	FPH-015	4.34128e+06	15.1786	11.4717	18.2882	0.306655	3664.8	Summer
73	FPH-011	2.09842e+06	8.89637	10.9575	15.9426	0.221687	1994.7	Summer
74	FPH-017	4.03981e+06	13.02	13.1252	22.5865	0.31035	3441.5	Summer
75	FPH-008	3.56218e+06	14.4528	10.1859	14.3192	0.306481	3057.9	Summer
76	FPH-010	1.54933e+06	6.0811	10.5826	14.4396	0.0674388	1466.9	Summer
77	FPH-015	2.81384e+06	11.175	10.5191	14.9761	0.257315	2980.1	Summer
78	FPH-001	1.07351e+06	4.55798	8.71564	10.6143	0.0669419	1138.8	Summer
79	FPH-021	3.36103e+06	12.3889	9.81341	17.7841	0.257583	2858.9	Summer
80	FPH-007	3.0458e+06	13.4578	9.20188	9.3263	0.291075	2631.3	Summer
81	FPH-003	4.86303e+06	17.0047	12.7403	17.1521	0.446509	5156.1	Summer
82	FPH-002	3.19186e+06	10.1431	12.7889	23.0805	0.202626	3403.7	Summer
83	FPH-020	6.58166e+06	18.9603	15.9064	23.0949	0.490165	7035.3	Summer
84	FPH-021	3.84184e+06	16.9391	10.0948	16.4068	0.331745	4047.2	Summer
85	FPH-022	1.92674e+06	9.50475	8.94725	10.6658	0.248597	2757.9	Summer
86	FPH-001	1.13941e+06	5.42064	9.13316	11.8557	0.109359	1878.6	Summer
87	FPH-015	5.0984e+06	14.6837	13.3178	25.1177	0.328619	5223.2	Summer
88	FPH-018	4.65176e+06	15.595	11.9019	19.0968	0.388316	5730.8	Summer
89	FPH-011	3.16085e+06	12.792	11.1002	17.369	0.298873	3708.9	Summer
90	FPH-019	2.54238e+06	9.88618	10.5044	10.9912	0.246653	3542.8	Summer
91	FPH-005	5.68347e+06	17.7544	14.2302	21.5274	0.37955	5508.9	Summer
92	FPH-006	4.61344e+06	16.3368	12.2041	21.5289	0.341479	4926.1	Summer
93	FPH-018	5.57825e+06	16.9064	15.2743	24.0749	0.420816	6159.8	Summer
94	FPH-021	4.46139e+06	15.7569	11.653	23.0331	0.348086	4692.3	Summer
95	FPH-010	3.65185e+06	10.7658	12.238	22.493	0.21101	3704.8	Summer
96	FPH-006	4.79007e+06	15.6456	11.7626	24.2223	0.362651	4623.4	Summer
97	FPH-006	5.44981e+06	15.57	15.4926	25.9057	0.402873	6217.3	Summer
98	FPH-022	3.94883e+06	14.2651	10.6399	20.8921	0.332304	4244.8	Summer
99	FPH-020	5.83217e+06	17.7033	13.303	21.3761	0.483551	6183	Summer
100	FPH-019	3503164	13.4008	11.6418	12.9806	0.295607	3669.9	Summer
101	FPH-008	4.67811e+06	17.2547	12.6536	14.0321	0.406184	4955.5	Summer
102	FPH-005	5.13314e+06	17.5491	13.4312	21.5028	0.353683	4450.6	Summer
103	FPH-002	5.66208e+06	16.9024	14.0562	26.6388	0.398966	4996.1	Summer
104	FPH-001	1.56419e+06	7.16462	9.75818	12.296	0.165271	1810	Summer
105	FPH-007	3.79486e+06	15.5699	10.6688	13.8564	0.371087	2438	Summer
106	FPH-004	2.40419e+06	9.48221	10.8365	19.7947	0.246057	1804.8	Summer
107	FPH-015	5.23944e+06	15.8268	15.4072	25.3649	0.337164	3107.8	Summer
108	FPH-005	3.00499e+06	13.2313	10.0313	17.1706	0.251655	1664.5	Summer
109	FPH-006	4.16627e+06	15.0479	12.9865	22.4264	0.340425	2438.6	Summer
110	FPH-015	4.93409e+06	14.8139	13.821	25.0234	0.314155	2817.9	Summer
111	FPH-018	4.78976e+06	14.7341	12.6197	20.7845	0.322404	2851.7	Summer
112	FPH-002	5.0349e+06	17.0838	11.7194	21.1994	0.368777	2749.2	Summer
113	FPH-004	2.18673e+06	10.7224	8.62589	15.1883	0.264364	1106.7	Summer
114	FPH-007	3.91273e+06	14.4564	11.0797	13.3284	0.300952	2296.9	Summer
115	FPH-006	4.19954e+06	13.8651	12.477	21.9468	0.294154	2538.8	Summer
116	FPH-008	4.06589e+06	15.3894	11.1249	15.0252	0.312306	2516.7	Summer
117	FPH-021	3.97442e+06	15.9011	10.2183	21.4238	0.336261	2140.3	Summer
118	FPH-010	2.69395e+06	8.08016	13.7648	19.6281	0.158312	1733	Summer
119	FPH-005	4.62235e+06	16.7037	12.7686	16.5751	0.306694	2358.9	Summer
120	FPH-022	3.40787e+06	15.2867	9.63999	15.0086	0.298993	1530.5	Summer
121	FPH-008	2.8996e+06	11.8164	9.40971	11.8445	0.242948	2273.1	Summer
122	FPH-015	4.63339e+06	14.6752	13.5899	24.1664	0.295615	2914.7	Summer
123	FPH-021	2.59062e+06	11.8388	9.51645	16.4985	0.24238	1708.5	Summer
124	FPH-011	3.66624e+06	14.9792	10.0247	16.4011	0.320684	2592.6	Summer
125	FPH-004	1.68774e+06	7.94887	9.94157	11.6265	0.181555	1388	Summer
126	FPH-008	4.26547e+06	15.9497	11.4876	14.8914	0.297491	3310.8	Summer
127	FPH-003	4.7083e+06	18.617	10.4836	14.5469	0.407905	3508.7	Summer
128	FPH-022	3.71203e+06	16.4489	9.89942	13.4921	0.344754	2447.4	Summer
129	FPH-015	3.24935e+06	13.7538	11.4183	21.1411	0.258311	2249.1	Summer
130	FPH-003	4.40264e+06	15.7885	12.8287	16.9906	0.380477	3481.7	Summer
131	FPH-009	4.53245e+06	15.4822	12.4801	18.9732	0.343709	3805	Summer
132	FPH-001	2.0611e+06	8.49614	10.7704	12.4524	0.221726	1712.2	Summer
133	FPH-010	865425	3.26612	10.7615	14.1302	0.0634704	676.9	Summer
134	FPH-022	3.63122e+06	14.4041	10.6403	18.4458	0.320951	2257.5	Summer
135	FPH-009	5.26092e+06	16.5331	13.1061	20.3455	0.405369	4529.5	Summer
136	FPH-008	3.98745e+06	15.6443	11.2868	15.6085	0.386703	3827.5	Summer
137	FPH-003	4.00868e+06	16.0445	11.1533	15.7741	0.446636	3490.1	Summer
138	FPH-018	4.59285e+06	14.1618	11.8747	20.8705	0.35715	3678.3	Summer
139	FPH-007	3.97655e+06	15.084	12.0122	16.5364	0.346288	3462.8	Summer
140	FPH-004	3.00252e+06	13.6403	9.98083	14.0221	0.352936	2754.9	Summer
141	FPH-004	1.48374e+06	7.08816	8.98549	11.0463	0.209434	1194.7	Summer
142	FPH-006	4.86593e+06	15.0665	13.9059	22.7323	0.368038	3609.1	Summer
143	FPH-008	3.73615e+06	14.9468	10.4457	12.9559	0.353783	3261.1	Summer
144	FPH-011	3.50255e+06	14.0562	10.2448	18.5338	0.336912	2657.3	Summer
145	FPH-007	3.42818e+06	14.4303	11.3399	12.88	0.332164	2912.7	Summer
146	FPH-007	4.87945e+06	18.1589	12.2917	15.7891	0.406435	3715.5	Summer
147	FPH-003	4.34354e+06	17.8819	10.5706	15.1748	0.454308	3862.2	Summer
148	FPH-002	3.95506e+06	15.2481	12.2386	20.3338	0.342219	3175.9	Summer
149	FPH-011	2.96389e+06	13.2954	10.2593	15.5892	0.323939	3236.6	Summer
150	FPH-007	3.32129e+06	13.4196	9.8806	12.3982	0.356201	3184.4	Summer
151	FPH-022	3.22219e+06	13.4115	9.32038	13.47	0.34421	2985.4	Summer
152	FPH-001	1.15403e+06	5.70615	8.64442	17.1065	0.156739	1279.8	Summer
153	FPH-008	3.91133e+06	15.2549	11.3935	13.1723	0.403309	3956	Summer
154	FPH-006	5.29503e+06	15.6761	13.9343	25.0034	0.420633	5345	Summer
155	FPH-007	3.45066e+06	13.9344	10.2735	13.4171	0.320003	3214.8	Summer
156	FPH-017	3.52546e+06	13.3985	11.2125	19.858	0.334584	3644.6	Summer
157	FPH-007	4.77646e+06	17.0085	13.468	16.9537	0.422036	4293.3	Summer
158	FPH-008	5.48583e+06	17.453	13.3052	17.8582	0.385741	4845.7	Summer
159	FPH-018	6.36125e+06	17.483	16.8185	24.3816	0.389192	5493.2	Summer
160	FPH-009	4.22488e+06	15.0915	13.2306	19.9263	0.38303	4958.8	Summer

## Sheet: RL_20191028
RowID	PlotID	EntryID	LV	LV_Den	LV_PH	Sonar_PH	NDVI	FW
1.1	1	FPH-018	427567	6.59346	7.70837	7.99141	0.48865	385
1.2	1	FPH-018	249862	3.89068	6.74809	8.26972	0.442427	234.7
1.3	1	FPH-018	654511	8.7992	8.58472	9.53112	0.529617	469.6
2.1	2	FPH-009	429602	6.05549	8.07748	8.85138	0.475051	400.5
2.2	2	FPH-009	460041	6.30907	6.94656	8.30923	0.51045	467.6
2.3	2	FPH-009	763625	9.84865	8.43257	8.82856	0.545628	514.7
3.1	3	FPH-017	342259	6.13043	6.92307	8.69787	0.568902	467.9
3.2	3	FPH-017	488578	7.61871	6.60605	8.2074	0.576753	466
3.3	3	FPH-017	678468	9.94747	7.21608	8.50397	0.589827	461.9
4.1	4	FPH-010	10008.7	0.173636	5.42516	5.45067	0.367907	80.4
4.2	4	FPH-010	44266.2	0.715332	6.58766	9.43233	0.375687	80.4
4.3	4	FPH-010	66175.5	0.864858	8.65499	9.45352	0.35799	82.2
5.1	5	FPH-015	499894	8.03066	7.51413	11.0822	0.582823	544.6
5.2	5	FPH-015	794037	9.94847	8.3724	9.28044	0.618729	704.8
5.3	5	FPH-015	741845	9.81624	9.15757	8.239	0.581829	605.1
6.1	6	FPH-011	537831	7.79506	7.69387	8.20314	0.615053	579.8
6.2	6	FPH-011	335143	4.73201	7.93019	7.57321	0.535959	408.1
6.3	6	FPH-011	429281	6.07973	8.15118	7.4172	0.517097	484.9
7.1	7	FPH-004	97931.5	1.64786	6.47567	5.921	0.442187	233.4
7.2	7	FPH-004	21412.6	0.428881	5.664	5.7897	0.391332	131.6
7.3	7	FPH-004	259222	3.97469	7.35473	7.05236	0.484409	261.2
8.1	8	FPH-019	100716	1.8579	5.7563	6.552	0.466318	180.9
8.2	8	FPH-019	214639	3.60637	7.1201	6.7744	0.512916	199.7
8.3	8	FPH-019	296355	4.78824	6.95573	7.17675	0.509607	215.5
9.1	9	FPH-010	54524.6	0.900547	7.29902	8.5315	0.351605	102.1
9.2	9	FPH-010	26998.1	0.459473	6.65211	7.2545	0.352708	89.3
9.3	9	FPH-010	24499.4	0.345131	8.90082	10.4334	0.336392	74.5
10.1	10	FPH-006	752394	9.75581	9.33354	9.46579	0.574966	583
10.2	10	FPH-006	504381	7.07084	8.15589	9.59053	0.563505	488.7
10.3	10	FPH-006	507226	6.93384	8.13595	7.52638	0.564679	482.1
11.1	11	FPH-001	172738	2.40753	8.37792	8.49968	0.453182	179.1
11.2	11	FPH-001	274499	3.89312	7.07785	7.79125	0.523535	322.6
11.3	11	FPH-001	147208	2.23623	7.38056	10.2301	0.477076	212.1
12.1	12	FPH-022	960694	12.6162	9.50079	8.44687	0.657372	709.5
12.2	12	FPH-022	326148	5.27042	6.47738	9.06378	0.584371	347.9
12.3	12	FPH-022	580120	8.48762	7.896	9.56033	0.621793	557.3
13.1	13	FPH-002	566406	7.88406	9.0261	9.43962	0.538756	523.4
13.2	13	FPH-002	547571	7.03941	10.0136	9.39952	0.510527	488.5
13.3	13	FPH-002	567164	8.37067	8.00521	6.83625	0.563184	563.3
14.1	14	FPH-004	282173	4.16336	7.34588	5.681	0.489693	229.9
14.2	14	FPH-004	37317.2	0.730372	5.63433	10.537	0.408472	67.8
14.3	14	FPH-004	115279	1.85042	6.29989	10.0567	0.437655	121.5
15.1	15	FPH-007	979093	12.0857	9.32737	8.68931	0.631487	763.4
15.2	15	FPH-007	980758	12.1454	9.55218	8.90975	0.655467	589.3
15.3	15	FPH-007	526222	6.70969	8.68985	9.71173	0.576403	523.9
16.1	16	FPH-011	489031	6.75083	8.44492	7.97283	0.57664	422.6
16.2	16	FPH-011	330309	4.4396	8.81074	9.50433	0.530409	265.7
16.3	16	FPH-011	513658	7.26386	8.46354	9.83407	0.614159	551.9
17.1	17	FPH-001	73769.3	1.23191	6.90122	9.13772	0.402427	207.1
17.2	17	FPH-001	249435	3.79366	8.35337	8.37072	0.489096	281.1
17.3	17	FPH-001	519271	6.80905	9.26262	7.99546	0.534943	458.4
18.1	18	FPH-020	509694	6.90051	7.32346	7.94065	0.578092	462.5
18.2	18	FPH-020	726560	10.1873	8.21901	9.18568	0.63659	518.9
18.3	18	FPH-020	706827	9.85909	9.03915	8.71381	0.630764	561.5
19.1	19	FPH-008	650776	9.02424	7.98344	9.05081	0.599232	583.6
19.2	19	FPH-008	820745	10.9978	9.72534	9.09283	0.646044	601.4
19.3	19	FPH-008	946627	12.051	9.56279	10.5616	0.665384	692.5
20.1	20	FPH-005	655521	9.09662	8.38691	9.08142	0.632309	528.2
20.2	20	FPH-005	1.00526e+06	12.5512	9.83769	11.1702	0.681712	666.6
20.3	20	FPH-005	797596	11.0045	8.46532	10.4139	0.663258	632.5
21.1	21	FPH-002	810690	10.01	8.87258	9.52863	0.664568	794.4
21.2	21	FPH-002	622954	7.03764	10.3918	9.32213	0.563525	622.1
21.3	21	FPH-002	605064	7.81982	10.0725	8.90152	0.56137	528.8
22.1	22	FPH-009	533595	7.50084	7.19402	7.83019	0.636792	536
22.2	22	FPH-009	652462	7.91506	9.22652	8.604	0.631791	613.2
22.3	22	FPH-009	704272	8.57618	8.53891	8.01573	0.618528	520.4
23.1	23	FPH-004	150795	2.14769	7.41712	7.6895	0.474145	158.9
23.2	23	FPH-004	271431	4.17063	7.64767	7.25471	0.55262	251.4
23.3	23	FPH-004	202660	3.22136	7.18799	6.94225	0.499968	152.5
24.1	24	FPH-008	367579	6.26405	7.4798	6.67675	0.614111	354.3
24.2	24	FPH-008	504816	7.50904	7.0993	9.42869	0.629065	417.5
24.3	24	FPH-008	623423	9.58509	8.09895	9.39821	0.614691	423.5
25.1	25	FPH-009	740753	9.21522	10.0102	9.41987	0.61321	698.1
25.2	25	FPH-009	591736	7.66002	9.54895	7.79933	0.595229	597.3
25.3	25	FPH-009	594471	8.95261	8.80863	9.03062	0.60896	520.6
26.1	26	FPH-020	578521	7.72416	9.06404	10.1556	0.582288	412.2
26.2	26	FPH-020	272576	3.85493	7.68358	7.81186	0.540899	296.7
26.3	26	FPH-020	567582	7.62658	8.81519	7.0175	0.607056	411.1
27.1	27	FPH-019	414577	5.98197	8.15301	6.59212	0.542923	322
27.2	27	FPH-019	289933	4.12783	7.25846	11.0549	0.560893	298.4
27.3	27	FPH-019	173924	2.68887	7.44169	8.65611	0.508072	185.8
28.1	28	FPH-007	793778	9.48464	8.72081	9.71692	0.582156	679.9
28.2	28	FPH-007	738931	11.4928	8.47332	9.46777	0.658466	643.1
28.3	28	FPH-007	823258	11.0577	9.02115	8.36596	0.646312	672.6
29.1	29	FPH-007	899592	11.6066	8.71426	8.28921	0.670927	680.8
29.2	29	FPH-007	850804	10.8043	10.0003	6.16033	0.637428	577.7
29.3	29	FPH-007	897617	11.7824	8.82754	8.55087	0.661715	761.4
30.1	30	FPH-010	83300.5	1.08213	7.80189	5.303	0.450204	103.2
30.2	30	FPH-010	185848	2.5269	8.7522	7.85547	0.508517	227.9
30.3	30	FPH-010	33743.1	0.550664	6.27567	7.97778	0.455249	109
31.1	31	FPH-018	623074	7.90312	9.25245	7.96438	0.605128	472
31.2	31	FPH-018	469617	6.59116	8.5118	7.78778	0.590559	365.5
31.3	31	FPH-018	441548	6.21299	7.44052	6.1174	0.601121	453.5
32.1	32	FPH-020	574562	9.61795	7.41262	6.17783	0.672916	369
32.2	32	FPH-020	315433	4.64877	7.3713	5.144	0.547141	235
32.3	32	FPH-020	283061	4.7282	7.01469	5.89871	0.558699	268.7
33.1	33	FPH-001	54921.8	0.934549	7.12848	6.95433	0.437514	117.2
33.2	33	FPH-001	201942	3.29303	7.05777	7.01986	0.474821	195.1
33.3	33	FPH-001	95250.2	1.40063	8.80685	7.75394	0.43362	127.8
34.1	34	FPH-008	620283	8.31049	8.39295	7.61583	0.648682	577.6
34.2	34	FPH-008	489134	6.60665	8.18598	5.81267	0.596536	386.1
34.3	34	FPH-008	858591	11.0286	9.22828	5.95033	0.647045	557.8
35.1	35	FPH-019	169348	2.63626	7.03235	7.68718	0.496918	171.6
35.2	35	FPH-019	168829	2.51624	7.61883	6.6134	0.505721	145.3
35.3	35	FPH-019	376911	5.29055	8.29426	5.327	0.573219	292.7
36.1	36	FPH-010	146883	2.39775	7.30539	10.1404	0.444851	171.3
36.2	36	FPH-010	97494.8	1.7447	6.55546	9.0665	0.440447	93.6
36.3	36	FPH-010	131984	1.90646	8.26542	9.07157	0.48606	143.3
37.1	37	FPH-005	771274	10.0927	7.24711	7.76074	0.668058	765
37.2	37	FPH-005	547507	7.04651	9.10237	7.4823	0.612968	563.3
37.3	37	FPH-005	699122	9.47319	8.87516	8.08033	0.5558	549.2
38.1	38	FPH-003	689633	9.58105	6.97639	9.2335	0.67441	624.4
38.2	38	FPH-003	591599	8.27818	7.74288	7.77283	0.664455	433.1
38.3	38	FPH-003	676679	8.90867	9.32986	10.4306	0.617717	474.6
39.1	39	FPH-011	499969	6.46406	8.33631	8.5352	0.599045	559.7
39.2	39	FPH-011	325822	4.64249	7.11669	9.39156	0.576144	369.1
39.3	39	FPH-011	804632	9.84997	9.98511	7.41207	0.639936	637.7
40.1	40	FPH-017	395189	6.24441	7.08678	8.12538	0.595173	393.1
40.2	40	FPH-017	548371	7.24905	7.14227	7.87408	0.624876	469.1
40.3	40	FPH-017	548991	8.18046	7.88467	8.24214	0.603518	405.3
41.1	41	FPH-020	801811	11.2497	8.57157	10.5094	0.630046	491.8
41.2	41	FPH-020	511195	7.75006	7.27938	9.60894	0.588028	414.1
41.3	41	FPH-020	602001	8.91039	6.83493	12.2107	0.630226	489.8
42.1	42	FPH-021	795056	9.16088	10.2327	7.36925	0.603834	573.5
42.2	42	FPH-021	694287	9.01165	8.16565	6.1455	0.656172	596.4
42.3	42	FPH-021	839613	10.1432	8.32945	8.52812	0.65054	655.9
43.1	43	FPH-010	99063.6	1.532	6.80432	7.7335	0.43151	137.8
43.2	43	FPH-010	60311.6	0.892963	7.52692	9.21194	0.461956	130.8
43.3	43	FPH-010	144844	2.0884	6.74967	8.35007	0.495635	192.7
44.1	44	FPH-004	318382	4.86097	7.64807	10.2887	0.494045	221.1
44.2	44	FPH-004	386546	6.35384	7.41748	11.0377	0.568363	267.4
44.3	44	FPH-004	280352	3.98404	6.70542	8.62522	0.537748	275.2
45.1	45	FPH-022	858200	11.9239	9.06629	9.81333	0.619208	759.5
45.2	45	FPH-022	890069	11.1415	10.1932	8.62178	0.620564	665.7
45.3	45	FPH-022	478645	6.83546	7.22994	9.64933	0.579782	518.4
46.1	46	FPH-002	739350	9.44395	9.17742	8.51604	0.582832	568.4
46.2	46	FPH-002	627516	7.9906	9.70982	11.3725	0.572119	448.8
46.3	46	FPH-002	611952	7.96361	8.57575	9.40786	0.604165	569.5
47.1	47	FPH-006	501801	7.15738	8.17692	7.37025	0.580326	398.8
47.2	47	FPH-006	863818	10.9803	9.40455	7.4	0.656921	595.3
47.3	47	FPH-006	477113	6.316	6.98848	6.04333	0.611182	455.9
48.1	48	FPH-019	257119	3.91698	7.44401	8.87171	0.518931	212.6
48.2	48	FPH-019	264593	4.0885	7.85808	8.54843	0.514363	196.1
48.3	48	FPH-019	287273	4.75698	6.84902	9.64941	0.555447	295.5
49.1	49	FPH-017	503741	6.91012	7.67038	6.93595	0.577674	477.7
49.2	49	FPH-017	717244	10.2046	8.9047	7.91664	0.631316	531
49.3	49	FPH-017	783690	10.5978	9.13299	7.55845	0.565452	504.4
50.1	50	FPH-004	450894	6.28505	7.26515	7.7248	0.593062	361.4
50.2	50	FPH-004	280564	4.01168	7.52781	10.875	0.541527	218.9
50.3	50	FPH-004	406657	5.77499	7.84704	7.49	0.544953	260.7
51.1	51	FPH-001	67377.7	0.932661	6.65991	8.76517	0.430802	157.6
51.2	51	FPH-001	137507	1.86767	7.92336	9.82712	0.464359	170.4
51.3	51	FPH-001	150843	1.93707	8.00411	10.5225	0.450639	143.2
52.1	52	FPH-018	498410	6.2641	7.08948	9.49142	0.580885	428.2
52.2	52	FPH-018	609198	8.53271	8.55088	9.299	0.621511	473.1
52.3	52	FPH-018	877308	11.5689	10.001	6.53233	0.643514	586.3
53.1	53	FPH-001	321706	4.52184	8.94259	7.9712	0.518231	397.8
53.2	53	FPH-001	308294	3.73817	8.99856	7.50414	0.517959	332.9
53.3	53	FPH-001	316165	4.3652	8.774	7.44094	0.479636	330
54.1	54	FPH-018	333307	4.55811	7.68472	10.3069	0.554827	319
54.2	54	FPH-018	485851	6.23839	8.89146	9.77848	0.585638	440
54.3	54	FPH-018	488135	6.22795	8.96999	8.39818	0.534397	383.5
55.1	55	FPH-011	558198	7.232	8.12472	7.53313	0.60959	544.4
55.2	55	FPH-011	478616	5.91048	8.94809	7.27211	0.559714	431.9
55.3	55	FPH-011	506927	6.51667	8.95093	6.71414	0.555155	418.2
56.1	56	FPH-020	583571	9.23629	7.48974	7.28332	0.646013	496.1
56.2	56	FPH-020	575998	7.91993	8.159	9.01563	0.613516	400.3
56.3	56	FPH-020	766716	10.9246	8.40028	7.78258	0.6455	497.3
57.1	57	FPH-020	549983	8.84477	7.53736	8.83579	0.587785	436.9
57.2	57	FPH-020	671089	9.93191	6.84961	9.62787	0.656756	711.8
57.3	57	FPH-020	625809	9.07724	8.11128	8.64495	0.6097	493.3
58.1	58	FPH-017	562153	6.68535	9.56394	13.6353	0.547662	390.4
58.2	58	FPH-017	620750	7.86705	8.39125	12.5527	0.59836	568.3
58.3	58	FPH-017	426625	5.57818	8.25792	13.422	0.54342	376.5
59.1	59	FPH-015	664751	6.71955	10.7634	8.1546	0.524381	546.6
59.2	59	FPH-015	698503	7.42449	10.2368	8.779	0.596068	646.4
59.3	59	FPH-015	756453	8.89765	10.3895	10.4724	0.61976	665.3
60.1	60	FPH-003	566980	9.07099	8.6372	7.50761	0.567362	428.9
60.2	60	FPH-003	623231	9.55698	8.13807	7.6696	0.616187	570.7
60.3	60	FPH-003	725977	9.36796	7.60886	6.3647	0.633903	584.3
61.1	61	FPH-009	725383	9.75102	8.77457	8.827	0.605387	509.4
61.2	61	FPH-009	486874	6.90325	8.89968	9.18646	0.550887	368.4
61.3	61	FPH-009	417503	6.18393	8.16812	11.1442	0.514893	386
62.1	62	FPH-011	604098	8.0345	8.24379	8.47758	0.632221	511.6
62.2	62	FPH-011	408648	4.79134	10.146	9.04348	0.557929	338.2
62.3	62	FPH-011	482378	5.56249	8.28834	9.19781	0.563417	515.8
63.1	63	FPH-006	539518	7.19632	7.95823	11.0632	0.602636	441.7
63.2	63	FPH-006	561804	7.46694	8.77767	10.0231	0.635488	439.2
63.3	63	FPH-006	483459	6.62714	7.57659	11.9932	0.602012	494
64.1	64	FPH-015	737629	9.30134	9.50171	11.3332	0.57948	576.3
64.2	64	FPH-015	702781	7.74254	11.5593	10.5793	0.568264	455.3
64.3	64	FPH-015	967904	11.4573	10.2869	7.75611	0.639876	882.8
65.1	65	FPH-005	931985	11.7109	9.62196	12.0082	0.681331	893.3
65.2	65	FPH-005	736435	9.33391	10.3227	12.848	0.61367	708.7
65.3	65	FPH-005	852534	11.1094	9.3646	10.246	0.602866	595.2
66.1	66	FPH-022	755717	8.72663	8.48661	6.05929	0.644032	689.1
66.2	66	FPH-022	1.03744e+06	12.2092	10.3244	7.285	0.676045	827.1
66.3	66	FPH-022	847291	9.8357	9.0271	7.21892	0.640472	630.7
67.1	67	FPH-019	142684	2.21331	6.77111	9.72319	0.475333	189
67.2	67	FPH-019	304202	4.46627	7.71081	9.39413	0.520366	216
67.3	67	FPH-019	237229	3.41896	7.16417	8.73848	0.521404	220.8
68.1	68	FPH-018	570110	7.3442	8.59601	7.2224	0.556987	518.4
68.2	68	FPH-018	509507	6.17234	8.93727	6.3884	0.55219	418.2
68.3	68	FPH-018	664000	9.68355	8.88326	6.967	0.59518	492.3
69.1	69	FPH-019	272509	4.39374	7.40506	6.481	0.468517	301.3
69.2	69	FPH-019	162753	2.62622	7.42457	7.2265	0.492063	214.4
69.3	69	FPH-019	134046	2.35161	6.94694	11.3048	0.411877	124.6
70.1	70	FPH-010	143178	2.17231	7.44044	12.386	0.48987	199.3
70.2	70	FPH-010	114460	1.45482	7.69822	10.6721	0.481251	159.5
70.3	70	FPH-010	158930	2.50982	7.0427	12.5988	0.455583	178.1
71.1	71	FPH-022	877733	11.3389	9.26261	10.159	0.680883	895.5
71.2	71	FPH-022	889463	10.4674	8.4145	10.8146	0.676728	770.3
71.3	71	FPH-022	855698	10.542	9.90923	9.6891	0.626135	679.2
72.1	72	FPH-015	933782	12.2232	8.92811	10.5763	0.628487	823.8
72.2	72	FPH-015	866928	10.7175	9.48735	9.86577	0.648498	692.3
72.3	72	FPH-015	1.06382e+06	12.4771	10.1806	9.0855	0.630162	839
73.1	73	FPH-011	231392	3.12657	9.35755	9.98895	0.477804	342.7
73.2	73	FPH-011	400567	5.77047	8.07604	9.81488	0.547022	454.8
73.3	73	FPH-011	302185	4.32772	9.1266	7.91621	0.488497	427.7
74.1	74	FPH-017	542644	6.5391	9.1091	8.60127	0.576559	390.2
74.2	74	FPH-017	524598	6.44259	8.8106	9.35868	0.576246	504.5
74.3	74	FPH-017	746852	10.0961	8.84601	7.882	0.618758	630.6
75.1	75	FPH-008	762033	9.71636	8.69842	5.284	0.629423	518.8
75.2	75	FPH-008	687742	9.03571	8.46729	8.26974	0.615323	523.9
75.3	75	FPH-008	731156	9.79089	8.59883	9.77986	0.611852	610.5
76.1	76	FPH-010	102693	2.01289	6.77414	10.5422	0.414659	170
76.2	76	FPH-010	69605.2	1.25342	5.96493	8.22932	0.429677	165.5
76.3	76	FPH-010	316700	4.24855	7.50253	7.7718	0.509827	351.2
77.1	77	FPH-015	391078	5.56708	7.02463	5.063	0.493877	386.6
77.2	77	FPH-015	597261	8.14704	9.81477	8.43293	0.551691	545.3
77.3	77	FPH-015	591966	7.78869	7.49434	9.66105	0.545342	643.5
78.1	78	FPH-001	88050.9	1.33061	6.3403	11.3682	0.446726	140.5
78.2	78	FPH-001	39787.9	0.611469	7.42577	7.86642	0.422407	70.4
78.3	78	FPH-001	294260	3.88738	6.82892	7.41682	0.494872	355.9
79.1	79	FPH-021	566293	7.50197	8.08014	10.3749	0.600696	521.6
79.2	79	FPH-021	832384	9.46426	9.56316	9.11778	0.609378	677.8
79.3	79	FPH-021	266413	3.849	7.72357	8.80021	0.550085	339.8
80.1	80	FPH-007	717157	9.63867	8.99532	7.18918	0.600219	612
80.2	80	FPH-007	1.07093e+06	12.8339	11.277	8.53887	0.636211	842.3
80.3	80	FPH-007	780241	10.2096	8.52002	9.01307	0.60118	765.8

## Sheet: RL_20191216
RowID	PlotID	EntryID	LV	LV_Den	LV_PH	Sonar_PH	NDVI	FW
1.1	1	FPH-018	1.10392e+06	12.7507	10.672	14.2406	0.425691	1537.9
1.2	1	FPH-018	879690	10.6888	11.4264	15.0914	0.359167	1119.2
1.3	1	FPH-018	1.60963e+06	17.0758	12.9507	15.7033	0.480228	1923.8
2.1	2	FPH-009	1.18186e+06	12.774	11.0459	13.7464	0.382435	1506.5
2.2	2	FPH-009	1.13457e+06	12.4055	13.4853	15.7596	0.401559	1361.6
2.3	2	FPH-009	1.75641e+06	17.6254	13.446	17.9173	0.487011	1777.7
3.1	3	FPH-017	1.3505e+06	15.8752	11.1438	19.4277	0.420319	1847.7
3.2	3	FPH-017	1.4709e+06	16.5984	11.5907	19.0664	0.495537	1578.9
3.3	3	FPH-017	1.4991e+06	16.7944	11.5658	17.1672	0.468897	1751.1
4.1	4	FPH-010	155778	2.11	10.1049	17.7667	0.0916143	291.7
4.2	4	FPH-010	157196	2.25613	8.83594	10.9287	0.073513	210.3
4.3	4	FPH-010	163721	1.65213	11.4512	18.0523	0.034294	186.4
5.1	5	FPH-015	1.25216e+06	13.4625	10.4221	13.9187	0.433155	1329
5.2	5	FPH-015	1.36406e+06	14.9125	11.9014	24.5965	0.563334	1972.3
5.3	5	FPH-015	1.59301e+06	17.3247	13.9839	16.7616	0.508191	1669.7
6.1	6	FPH-011	1.42071e+06	16.6542	9.64948	13.0008	0.470778	1470.5
6.2	6	FPH-011	900763	10.9417	11.0554	17.1784	0.379893	1242.1
6.3	6	FPH-011	1.27935e+06	14.795	10.8842	12.8127	0.385112	1137.6
7.1	7	FPH-004	363804	5.0525	9.40018	11.7189	0.197939	550.8
7.2	7	FPH-004	55261.9	1.02912	6.83961	7.494	0.0245215	177
7.3	7	FPH-004	610437	7.93101	9.51027	10.2838	0.246171	731
8.1	8	FPH-019	431517	6.41951	7.37058	10.0838	0.261433	617.2
8.2	8	FPH-019	713404	10.2528	9.14861	9.43417	0.338482	864.8
8.3	8	FPH-019	1.02293e+06	12.4933	9.93724	11.1074	0.36089	976
9.1	9	FPH-010	203775	3.01571	9.68505	9.67825	0.136397	340.1
9.2	9	FPH-010	103678	1.33576	7.91311	14.256	0.0651811	207
9.3	9	FPH-010	306440	4.57155	8.68355	7.3662	0.124013	280.3
10.1	10	FPH-006	1.93067e+06	17.97	14.9614	25.0559	0.521057	1887.9
10.2	10	FPH-006	2.04631e+06	17.2325	16.8412	25.9692	0.516045	1928.6
10.3	10	FPH-006	1.70703e+06	15.7176	14.3922	25.7589	0.550915	2302.4
11.1	11	FPH-001	364606	5.44851	9.43133	9.62978	0.162311	484.4
11.2	11	FPH-001	707900	8.58184	9.0293	11.7952	0.254884	753.4
11.3	11	FPH-001	401398	6.02636	8.65132	9.4769	0.242442	624
12.1	12	FPH-022	1.30828e+06	16.8579	11.0088	15.7743	0.483977	1229
12.2	12	FPH-022	737816	10.8121	7.56809	12.0234	0.371824	630.9
12.3	12	FPH-022	651022	10.247	8.69444	10.3715	0.3934	799.4
13.1	13	FPH-002	1.04473e+06	13.2075	10.316	15.2213	0.399244	1245
13.2	13	FPH-002	955763	10.9161	10.706	18.1232	0.352257	912.5
13.3	13	FPH-002	1.36133e+06	15.7081	12.9874	15.401	0.425484	1515.5
14.1	14	FPH-004	642280	9.23631	9.18868	12.0588	0.331879	827.4
14.2	14	FPH-004	123053	2.10421	8.0835	12.0588	0.0802587	111.6
14.3	14	FPH-004	390091	5.3903	11.2041	16.1663	0.2421	603.6
15.1	15	FPH-007	1.63091e+06	17.5662	12.4726	15.159	0.506458	1457.8
15.2	15	FPH-007	1.39074e+06	16.8144	11.1889	9.36209	0.492884	1335.4
15.3	15	FPH-007	1.0581e+06	11.7385	10.6216	13.6481	0.385805	1129.8
16.1	16	FPH-011	972569	12.8864	9.4181	15.3281	0.411918	1010.4
16.2	16	FPH-011	743137	9.61324	11.2061	11.4436	0.322954	583.6
16.3	16	FPH-011	1.38504e+06	16.5339	12.0106	18.7031	0.492029	1438
17.1	17	FPH-001	214725	3.57942	7.29113	7.16083	0.245948	423.6
17.2	17	FPH-001	656199	8.32462	11.5696	14.1837	0.308804	633
17.3	17	FPH-001	1.02146e+06	10.7694	9.32562	16.0357	0.411937	1082.2
18.1	18	FPH-020	1.31215e+06	14.1335	13.3363	16.7285	0.48991	1560.3
18.2	18	FPH-020	1.45575e+06	15.6208	10.5323	17.5298	0.484168	1517.4
18.3	18	FPH-020	1.52973e+06	16.9615	11.035	20.2048	0.506431	1608.2
19.1	19	FPH-008	1.10594e+06	14.4199	10.1987	12.945	0.456174	1580
19.2	19	FPH-008	1.22768e+06	13.9287	8.0808	8.99039	0.477823	1635.5
19.3	19	FPH-008	1.67097e+06	20.3795	11.6728	13.1507	0.537245	1728.3
20.1	20	FPH-005	1.01488e+06	14.0264	10.3207	12.1835	0.432848	1056.9
20.2	20	FPH-005	1.30842e+06	16.4961	9.12018	11.9538	0.480874	1092.6
20.3	20	FPH-005	999717	13.7436	12.5445	11.5638	0.481078	1220.5
21.1	21	FPH-002	2.37279e+06	19.5768	17.2138	21.0454	0.563139	2106.7
21.2	21	FPH-002	1.08838e+06	8.90591	13.0573	27.6486	0.419287	1403.9
21.3	21	FPH-002	1.49228e+06	15.0241	16.9753	24.0464	0.370941	1169.6
22.1	22	FPH-009	1.65204e+06	16.6744	12.7817	18.4818	0.545613	1538.2
22.2	22	FPH-009	1.81508e+06	15.31	13.4255	22.6413	0.520873	1918.7
22.3	22	FPH-009	1.97314e+06	17.5404	14.3076	19.3825	0.524685	1852.8
23.1	23	FPH-004	324017	4.64851	9.25964	12.0573	0.260031	333.8
23.2	23	FPH-004	408272	6.28256	9.17834	9.81863	0.289363	582.4
23.3	23	FPH-004	564579	7.1983	9.43029	11.7891	0.200749	560.3
24.1	24	FPH-008	878355	12.6709	7.21417	13.2405	0.413575	735.7
24.2	24	FPH-008	957747	13.4743	9.72025	11.2189	0.418695	1012.1
24.3	24	FPH-008	1.13213e+06	15.2746	8.81987	13.9195	0.412757	1078.6
25.1	25	FPH-009	1.97808e+06	16.947	14.5958	22.7118	0.580315	1676.4
25.2	25	FPH-009	1.96231e+06	16.7581	17.8761	24.1284	0.546849	1945.2
25.3	25	FPH-009	1346498	14.4805	10.758	22.1612	0.523954	1910.3
26.1	26	FPH-020	874414	10.6801	8.71944	13.1639	0.420028	960.4
26.2	26	FPH-020	548715	7.55873	10.3107	18.2769	0.332927	664.7
26.3	26	FPH-020	865773	10.9917	10.0989	17.5645	0.440572	1091.5
27.1	27	FPH-019	973666	11.0179	10.3887	14.0981	0.333396	996.9
27.2	27	FPH-019	805537	9.70015	11.0063	14.9114	0.34441	908.1
27.3	27	FPH-019	351161	5.09559	9.96439	9.83671	0.184627	480.2
28.1	28	FPH-007	997032	12.4834	10.9114	14.7162	0.379891	955.7
28.2	28	FPH-007	967299	12.9097	8.1753	13.0764	0.460875	1005.3
28.3	28	FPH-007	745614	12.581	8.92179	9.22074	0.420886	882
29.1	29	FPH-007	909318	14.8898	9.25425	9.41982	0.442777	1069.3
29.2	29	FPH-007	1.27301e+06	15.6873	11.9166	10.5137	0.459764	1201
29.3	29	FPH-007	1.28554e+06	17.0962	10.207	9.50431	0.474063	1167
30.1	30	FPH-010	185379	2.18377	10.4268	8.41733	0.225108	194.8
30.2	30	FPH-010	747125	6.17472	16.339	19.1306	0.252971	681.4
30.3	30	FPH-010	244587	2.73492	9.85806	14.883	0.124158	387.3
31.1	31	FPH-018	1.68468e+06	13.658	13.7005	23.8726	0.464042	1751.9
31.2	31	FPH-018	958540	11.6593	11.6248	17.0928	0.355042	974.7
31.3	31	FPH-018	1.12083e+06	11.8355	9.15745	17.1378	0.371056	1242.3
32.1	32	FPH-020	926548	15.2993	8.1372	11.5129	0.450867	939.9
32.2	32	FPH-020	429810	7.77781	8.29336	12.527	0.233041	340.5
32.3	32	FPH-020	491232	7.25909	8.07501	16.4519	0.324019	703.2
33.1	33	FPH-001	67782.7	1.26035	6.65454	16.4519	0.115364	285.5
33.2	33	FPH-001	256959	4.68009	7.43856	9.26	0.15138	263.3
33.3	33	FPH-001	314228	4.45127	9.4367	16.7	0.113839	292.9
34.1	34	FPH-008	1.12804e+06	13.7791	9.73543	10.0031	0.431071	1299.7
34.2	34	FPH-008	1.0819e+06	12.4938	10.8728	10.9706	0.367357	1019.8
34.3	34	FPH-008	1.42494e+06	17.327	11.3174	13.0463	0.468118	1333.5
35.1	35	FPH-019	366914	5.77275	8.09212	8.99775	0.223313	590.8
35.2	35	FPH-019	452726	6.2144	9.64769	11.1596	0.18989	534.7
35.3	35	FPH-019	979608	11.7168	11.5876	12.9462	0.339585	982.5
36.1	36	FPH-010	562279	6.77711	10.7138	15.0774	0.214461	606.2
36.2	36	FPH-010	174580	2.70654	8.06119	10.5167	0.0710634	196.5
36.3	36	FPH-010	350624	4.03321	11.4724	11.57	0.123704	392
37.1	37	FPH-005	1.58806e+06	18.3711	12.0562	13.6776	0.520422	1550.2
37.2	37	FPH-005	1.24933e+06	13.5676	11.1211	17.5768	0.475269	1571.7
37.3	37	FPH-005	1.41028e+06	17.3424	11.5028	14.4754	0.415278	1243.9
38.1	38	FPH-003	1.5172e+06	17.6546	11.4382	13.288	0.495953	1601.1
38.2	38	FPH-003	1.47788e+06	16.4435	12.2693	18.6365	0.501667	1578.8
38.3	38	FPH-003	1.55501e+06	15.7227	14.339	18.3309	0.415474	1327
39.1	39	FPH-011	1300592	13.7247	12.3677	21.3963	0.378458	1203.5
39.2	39	FPH-011	959092	11.778	12.283	16.0281	0.363732	1130
39.3	39	FPH-011	1.78968e+06	18.189	11.725	16.2816	0.432928	1394.5
40.1	40	FPH-017	1.04245e+06	12.7396	9.47532	16.8239	0.387251	950.5
40.2	40	FPH-017	1.19973e+06	12.8479	12.5131	23.1849	0.454727	1251.5
40.3	40	FPH-017	1.07991e+06	12.5892	9.53805	14.948	0.363461	912.6
41.1	41	FPH-020	1.13463e+06	14.332	9.56505	11.2316	0.492637	1335.4
41.2	41	FPH-020	840334	12.3238	9.95975	12.57	0.350585	1026.4
41.3	41	FPH-020	867213	11.6245	8.77077	16.3749	0.447246	1291.2
42.1	42	FPH-021	1.31278e+06	14.1942	11.2321	17.0547	0.399564	1408.5
42.2	42	FPH-021	1.20631e+06	15.9948	11.1143	13.8923	0.386093	1153.3
42.3	42	FPH-021	1.08276e+06	13.4364	10.4625	16.0048	0.39364	1089
43.1	43	FPH-010	356722	4.52057	10.5223	15.3564	0.0991832	451.8
43.2	43	FPH-010	322680	3.39742	12.0856	18.7391	0.0787666	391.2
43.3	43	FPH-010	651257	6.52304	13.21	23.2605	0.170129	620.9
44.1	44	FPH-004	438071	7.13627	8.72026	10.4069	0.244912	456.4
44.2	44	FPH-004	587089	9.08962	8.27396	12.6595	0.292198	603.7
44.3	44	FPH-004	445087	6.75253	8.92781	13.965	0.297005	614.6
45.1	45	FPH-022	952725	14.6667	9.9722	12.2312	0.377458	956.2
45.2	45	FPH-022	1027556	13.7837	10.3686	11.2888	0.404458	998.6
45.3	45	FPH-022	1.15517e+06	14.7868	11.6476	13.1473	0.364676	1033.5
46.1	46	FPH-002	1.20444e+06	14.0405	11.3008	18.5916	0.32524	943.2
46.2	46	FPH-002	1.06869e+06	10.9829	12.2849	21.5573	0.300752	926.1
46.3	46	FPH-002	1.51856e+06	15.0138	14.3102	23.0369	0.339798	1312.4
47.1	47	FPH-006	1.17735e+06	11.0851	9.84004	21.4727	0.30275	1074.5
47.2	47	FPH-006	1.66306e+06	15.1063	10.6958	24.1794	0.486534	1538.2
47.3	47	FPH-006	1.30501e+06	13.2743	13.7762	21.6771	0.418604	1281.1
48.1	48	FPH-019	727693	9.27843	8.01669	12.3362	0.296954	755.2
48.2	48	FPH-019	555466	7.92849	9.65719	8.1867	0.271772	589
48.3	48	FPH-019	643032	9.29132	8.28155	9.44394	0.356465	737.1
49.1	49	FPH-017	1.1532e+06	11.5557	11.5087	21.4325	0.450565	1306.7
49.2	49	FPH-017	1.70477e+06	16.9464	15.7328	24.1285	0.46245	1446.3
49.3	49	FPH-017	1.36469e+06	13.8524	12.1285	19.7395	0.430738	1158.7
50.1	50	FPH-004	950494	12.4817	9.78157	12.9321	0.395142	909
50.2	50	FPH-004	770974	8.55374	11.4259	17.0263	0.289387	624
50.3	50	FPH-004	676093	8.83744	8.21914	10.7516	0.278028	657.4
51.1	51	FPH-001	144430	2.21576	8.84129	9.15767	0.10381	199.7
51.2	51	FPH-001	199299	2.68745	7.15055	13.9233	0.12273	242.3
51.3	51	FPH-001	273961	3.77039	9.93964	11.9388	0.113852	265.1
52.1	52	FPH-018	1.5152e+06	14.889	14.8131	19.9569	0.454875	1315.5
52.2	52	FPH-018	1.60706e+06	14.7951	13.2359	22.1483	0.472307	1251.5
52.3	52	FPH-018	1.9702e+06	18.8535	15.874	25.7394	0.555401	1679.9
53.1	53	FPH-001	489619	6.8867	10.6393	12.4976	0.280204	635.4
53.2	53	FPH-001	397282	5.31484	8.81436	11.7997	0.291773	609.6
53.3	53	FPH-001	610106	7.96202	11.8031	13.2342	0.267112	658.9
54.1	54	FPH-018	1.02768e+06	10.8174	13.3058	20.0737	0.321677	983
54.2	54	FPH-018	1.13789e+06	11.3438	10.9437	16.9393	0.409853	1204.9
54.3	54	FPH-018	1.10512e+06	11.4247	13.4711	18.1508	0.311113	1149.5
55.1	55	FPH-011	937255	12.5928	10.6102	11.6853	0.338626	890.3
55.2	55	FPH-011	1.01495e+06	12.1517	10.9195	16.9519	0.368037	938.1
55.3	55	FPH-011	1.33961e+06	14.4582	10.8032	16.7064	0.351588	1088.9
56.1	56	FPH-020	1.24651e+06	15.4552	9.29808	14.0264	0.525803	1270.9
56.2	56	FPH-020	1.01822e+06	12.9473	10.5743	13.9677	0.491805	889.2
56.3	56	FPH-020	1.37991e+06	17.5147	10.069	10.9597	0.497382	1186.9
57.1	57	FPH-020	754854	11.4442	9.57063	10.0441	0.417566	826.4
57.2	57	FPH-020	1.38549e+06	17.0907	9.44174	21.0042	0.519735	1565
57.3	57	FPH-020	1.07411e+06	14.09	9.03537	14.3709	0.511406	1198.4
58.1	58	FPH-017	1.05682e+06	11.0641	12.0756	22.6154	0.313709	737
58.2	58	FPH-017	1.25933e+06	12.1139	12.4043	22.0165	0.335298	1083.7
58.3	58	FPH-017	984624	9.72167	13.9707	22.3856	0.321205	830.8
59.1	59	FPH-015	1.30263e+06	12.0065	15.033	17.3331	0.325276	854.6
59.2	59	FPH-015	1.51001e+06	12.6959	13.5171	26.9636	0.359116	1243.3
59.3	59	FPH-015	1.45281e+06	14.8526	13.326	22.4578	0.422648	1367
60.1	60	FPH-003	1.06572e+06	15.6609	10.1477	13.8837	0.441064	772.5
60.2	60	FPH-003	1.12913e+06	14.2283	9.51163	14.3239	0.453645	1131.2
60.3	60	FPH-003	1.35538e+06	16.2547	10.4792	14.7022	0.560476	1351.6
61.1	61	FPH-009	1.31352e+06	15.9939	12.6479	11.9662	0.423013	1392.9
61.2	61	FPH-009	1.03729e+06	12.8362	12.5492	18.496	0.345237	896
61.3	61	FPH-009	1.10083e+06	11.2305	11.8894	18.1752	0.366235	1255.4
62.1	62	FPH-011	1.34867e+06	15.1029	10.1938	16.4345	0.353933	1217.1
62.2	62	FPH-011	590589	7.54342	10.5087	14.0172	0.233599	532.6
62.3	62	FPH-011	1.31291e+06	12.6295	11.9866	20.2733	0.327321	1233.7
63.1	63	FPH-006	1.58169e+06	14.4177	15.6603	24.382	0.404642	1400.8
63.2	63	FPH-006	1.55853e+06	14.7718	14.2874	27.1537	0.448183	1370.2
63.3	63	FPH-006	1.73076e+06	15.0379	13.3042	26.6049	0.432742	1780.8
64.1	64	FPH-015	1.63183e+06	16.6558	16.0616	20.1156	0.420787	1209.7
64.2	64	FPH-015	1.20752e+06	12.5976	14.5524	22.2118	0.347343	972.4
64.3	64	FPH-015	1.42797e+06	14.5439	8.32043	18.0611	0.464919	1506.9
65.1	65	FPH-005	1.31524e+06	15.5798	11.4146	16.4406	0.502056	1169
65.2	65	FPH-005	1.01888e+06	13.1732	10.9293	11.3894	0.3536	858.5
65.3	65	FPH-005	1.31801e+06	16.4109	10.608	18.2567	0.415254	1014.7
66.1	66	FPH-022	1.04484e+06	11.5969	10.1242	16.9292	0.384627	824.3
66.2	66	FPH-022	1.20286e+06	15.2818	10.9924	12.243	0.416083	928
66.3	66	FPH-022	1.23912e+06	15.6537	11.3551	17.7674	0.431112	946.5
67.1	67	FPH-019	441294	6.0031	9.62748	10.6186	0.250197	442.4
67.2	67	FPH-019	709209	8.81717	9.05718	11.0041	0.325991	734.8
67.3	67	FPH-019	728112	9.2942	9.54747	13.9052	0.341259	817.8
68.1	68	FPH-018	1.49442e+06	13.1277	14.2199	21.7474	0.424356	1069.3
68.2	68	FPH-018	1.42739e+06	13.0544	13.7406	20.2934	0.419243	1114.7
68.3	68	FPH-018	1.63572e+06	16.0515	14.1002	19.5221	0.462384	1259.4
69.1	69	FPH-019	637663	8.56061	10.0823	12.4799	0.288798	771.5
69.2	69	FPH-019	283089	4.10222	7.28218	9.42467	0.208532	372.9
69.3	69	FPH-019	317095	5.24694	8.48081	6.7495	0.181092	412.7
70.1	70	FPH-010	909067	8.34104	13.3137	20.9957	0.21807	784.5
70.2	70	FPH-010	342760	3.57317	9.9505	17.4217	0.121095	414.6
70.3	70	FPH-010	967045	9.73919	13.3039	21.1602	0.218397	805.4
71.1	71	FPH-022	1.61336e+06	18.3818	12.4042	16.3925	0.406911	1305.7
71.2	71	FPH-022	1.34553e+06	15.5613	11.238	20.5814	0.445773	1083.5
71.3	71	FPH-022	1.43271e+06	15.6314	11.6245	18.7192	0.388258	1209.3
72.1	72	FPH-015	1.25463e+06	13.3166	10.6331	17.654	0.403966	1233.7
72.2	72	FPH-015	1.32922e+06	14.0247	11.0286	15.0619	0.470247	1179
72.3	72	FPH-015	1.75743e+06	18.1944	12.7533	22.1487	0.40997	1252.1
73.1	73	FPH-011	485985	6.85393	10.7777	16.0825	0.231878	473.3
73.2	73	FPH-011	856650	11.0472	10.8135	16.5403	0.339939	825.4
73.3	73	FPH-011	755782	8.78792	11.2814	15.205	0.278784	696
74.1	74	FPH-017	915047	9.84607	10.0374	20.4876	0.315883	748.1
74.2	74	FPH-017	1.82778e+06	14.349	17.6614	26.9338	0.4021	1412.7
74.3	74	FPH-017	1.29698e+06	14.8648	11.6768	20.338	0.423699	1280.7
75.1	75	FPH-008	1.20358e+06	14.6054	10.3749	10.5383	0.415889	819.1
75.2	75	FPH-008	1.37153e+06	15.8644	10.2385	18.7567	0.437245	1295.9
75.3	75	FPH-008	987062	12.8886	9.94438	13.6624	0.421832	942.9
76.1	76	FPH-010	477740	6.93071	9.68916	14.8023	0.151536	375.8
76.2	76	FPH-010	301372	3.72552	7.80492	9.2728	0.113288	279.5
76.3	76	FPH-010	770214	7.58708	14.2539	19.2437	0.265015	811.6
77.1	77	FPH-015	554403	8.43797	8.64803	8.45388	0.20389	558.6
77.2	77	FPH-015	1.08594e+06	11.4551	9.82034	20.2676	0.34158	1115.5
77.3	77	FPH-015	1.17349e+06	13.6318	13.089	16.2067	0.391925	1306
78.1	78	FPH-001	357112	4.78333	7.41245	6.5125	0.11063	313.1
78.2	78	FPH-001	64269.2	1.05625	7.50393	13.57	0.0290312	126.3
78.3	78	FPH-001	652131	7.83437	11.2306	11.7604	0.227743	699.4
79.1	79	FPH-021	730265	9.99799	7.55819	14.4332	0.308617	645.8
79.2	79	FPH-021	1.51187e+06	14.7761	11.7224	21.7855	0.398948	1185.6
79.3	79	FPH-021	1.1189e+06	12.3927	10.1597	17.1336	0.391764	1027.5
80.1	80	FPH-007	954269	12.47	8.18566	6.32833	0.424108	897.3
80.2	80	FPH-007	1.16582e+06	15.3347	10.9125	9.37848	0.450888	898
80.3	80	FPH-007	925720	12.5686	8.50751	12.2721	0.415556	836
81.1	81	FPH-003	1.81486e+06	17.9179	14.4325	20.0736	0.604008	1956.8
81.2	81	FPH-003	1.66432e+06	17.1153	12.096	17.6974	0.484159	1677.8
81.3	81	FPH-003	1.38385e+06	15.981	11.6925	13.6852	0.470406	1521.5
82.1	82	FPH-002	841316	8.34312	12.0559	23.9825	0.277843	1060.5
82.2	82	FPH-002	952040	9.59021	12.9174	24.446	0.210987	822.2
82.3	82	FPH-002	1.3985e+06	12.4961	13.3935	20.8129	0.343362	1521
83.1	83	FPH-020	1.98426e+06	17.937	14.5153	21.9134	0.602298	2062.9
83.2	83	FPH-020	2.48556e+06	19.7611	17.4849	23.3135	0.62845	2547
83.3	83	FPH-020	2.11184e+06	19.1829	15.7191	24.0577	0.606174	2425.4
84.1	84	FPH-021	1.37669e+06	15.8156	9.97728	18.573	0.461747	1390.4
84.2	84	FPH-021	1.33214e+06	18.1765	10.6191	14.9454	0.437668	1257.8
84.3	84	FPH-021	1.13301e+06	16.8254	9.68789	15.7018	0.480233	1399
85.1	85	FPH-022	790337	12.3245	9.19553	9.52408	0.344321	1150.4
85.2	85	FPH-022	538009	6.85899	8.00826	13.7227	0.262771	855.3
85.3	85	FPH-022	598396	9.33073	9.63796	8.7506	0.281196	752.2
86.1	86	FPH-001	439950	6.08175	9.11692	10.89	0.186423	711.9
86.2	86	FPH-001	349800	4.86199	8.85502	15.3872	0.160789	630.2
86.3	86	FPH-001	349658	5.31818	9.42754	9.29	0.154988	536.5
87.1	87	FPH-015	1.78371e+06	15.7779	12.2275	25.5093	0.482355	1914.7
87.2	87	FPH-015	1.41877e+06	11.3925	13.668	26.6358	0.40859	1527
87.3	87	FPH-015	1.89592e+06	16.8809	14.058	23.208	0.433815	1781.5
88.1	88	FPH-018	1.42792e+06	14.4596	10.0466	19.8963	0.574086	2126.9
88.2	88	FPH-018	1.76818e+06	16.2906	12.7407	21.906	0.513536	1826
88.3	88	FPH-018	1.45565e+06	16.035	12.9183	15.4881	0.504493	1777.9
89.1	89	FPH-011	1.1966e+06	15.4535	10.8635	14.94	0.420944	1355.9
89.2	89	FPH-011	1.42376e+06	15.3815	14.2316	20.9812	0.438242	1519.3
89.3	89	FPH-011	540494	7.54111	8.2055	16.1859	0.283139	833.7
90.1	90	FPH-019	1.18825e+06	12.9384	10.3985	11.3477	0.368789	1464.7
90.2	90	FPH-019	438843	5.69315	10.121	9.53129	0.203301	720.1
90.3	90	FPH-019	915287	11.027	10.9936	12.0946	0.382729	1358
91.1	91	FPH-005	1.68841e+06	15.427	13.3477	19.8462	0.420966	1485.5
91.2	91	FPH-005	2016236	18.2411	15.4339	24.1283	0.491791	1785.9
91.3	91	FPH-005	1.97883e+06	19.595	13.9089	20.6078	0.56404	2237.5
92.1	92	FPH-006	1.8278e+06	20.454	13.7707	20.5702	0.498933	1878.7
92.2	92	FPH-006	1.38046e+06	13.3224	10.428	20.5669	0.444682	1417.4
92.3	92	FPH-006	1.40518e+06	15.2339	12.4135	23.4496	0.455677	1630
93.1	93	FPH-018	1.66938e+06	17.1118	14.5985	20.5788	0.538029	1785.8
93.2	93	FPH-018	2.32616e+06	17.8773	15.9743	31.0745	0.569484	2387.5
93.3	93	FPH-018	1.58271e+06	15.7301	15.2501	20.5715	0.517927	1986.5
94.1	94	FPH-021	1.23933e+06	13.1458	10.4553	18.3273	0.431893	1553.2
94.2	94	FPH-021	2.10033e+06	21.0064	14.4117	25.425	0.538773	1977.2
94.3	94	FPH-021	1.12173e+06	13.1184	10.0919	25.3471	0.385463	1161.9
95.1	95	FPH-010	1.43637e+06	12.9315	10.2757	28.9289	0.377524	1096.7
95.2	95	FPH-010	903832	8.45	12.8769	19.7598	0.27229	1115.2
95.3	95	FPH-010	1.31165e+06	10.9158	13.5614	18.7904	0.384064	1492.9
96.1	96	FPH-006	1.43072e+06	14.0068	9.30181	21.9524	0.486408	1356.4
96.2	96	FPH-006	1.83685e+06	18.0837	15.7108	25.2864	0.489274	1638.6
96.3	96	FPH-006	1.52249e+06	14.8463	10.2752	25.4281	0.516803	1628.4
97.1	97	FPH-006	1.47604e+06	13.4294	13.5946	22.9814	0.473273	1953.9
97.2	97	FPH-006	1.74922e+06	15.4152	17.1639	27.2113	0.519008	1905.4
97.3	97	FPH-006	2.22455e+06	17.8654	15.7194	27.5242	0.553209	2358
98.1	98	FPH-022	734796	10.2098	9.18128	11.9728	0.359262	1014.8
98.2	98	FPH-022	1.36984e+06	14.5612	10.4844	22.4394	0.444935	1372.7
98.3	98	FPH-022	1.8442e+06	18.0243	12.2542	28.2639	0.491704	1857.3
99.1	99	FPH-020	1.61989e+06	16.4984	13.0857	19.541	0.543581	1889.7
99.2	99	FPH-020	1.92183e+06	17.8889	10.7758	18.3173	0.64991	2051
99.3	99	FPH-020	2.29045e+06	18.7228	16.0475	26.27	0.577391	2242.3
100.1	100	FPH-019	1.13627e+06	12.6688	12.8923	13.6846	0.424057	1282.2
100.2	100	FPH-019	1.19298e+06	13.705	9.70643	11.0853	0.431186	1158.8
100.3	100	FPH-019	1.17392e+06	13.8287	12.3267	14.1719	0.412606	1228.9
101.1	101	FPH-008	1.47043e+06	17.3085	12.6017	12.3293	0.515822	1485.3
101.2	101	FPH-008	1.47147e+06	15.8824	10.8502	14.2933	0.546624	1957.7
101.3	101	FPH-008	1.73621e+06	18.5734	14.509	15.4737	0.491294	1512.5
102.1	102	FPH-005	1.95562e+06	18.8078	15.6649	23.3822	0.516308	1525.6
102.2	102	FPH-005	1.22502e+06	14.2429	11.2298	17.0012	0.423384	1153.3
102.3	102	FPH-005	1.95249e+06	19.5965	13.3988	24.1249	0.524518	1771.7
103.1	103	FPH-002	2.18792e+06	18.7846	16.188	29.7916	0.584235	1734.4
103.2	103	FPH-002	1.73332e+06	16.8735	14.4429	27.0369	0.526833	1781.3
103.3	103	FPH-002	1.74084e+06	15.0492	11.5376	23.0879	0.504924	1480.4
104.1	104	FPH-001	460272	6.60695	9.68254	13.4992	0.304963	577.8
104.2	104	FPH-001	767597	10.1304	11.1933	13.7289	0.368266	889.7
104.3	104	FPH-001	336321	4.75649	8.39873	9.66	0.267753	342.5
105.1	105	FPH-007	1.42789e+06	18.3258	12.169	12.0732	0.484158	892.2
105.2	105	FPH-007	1.30055e+06	15.0808	10.5359	14.5737	0.481592	734.3
105.3	105	FPH-007	1.06643e+06	13.3032	9.30167	14.9223	0.50053	811.5
106.1	106	FPH-004	1.11518e+06	12.5331	13.003	22.1663	0.430949	850.1
106.2	106	FPH-004	319720	4.40958	7.40885	13.5289	0.233162	189.4
106.3	106	FPH-004	969295	11.504	12.0977	23.6888	0.44488	765.3
107.1	107	FPH-015	1.85305e+06	15.8556	17.2392	28.9359	0.440092	1068.7
107.2	107	FPH-015	1.7473e+06	15.6641	13.7248	25.1244	0.508837	1063.4
107.3	107	FPH-015	1.63909e+06	15.9607	15.2576	22.0343	0.479651	975.7
108.1	108	FPH-005	966391	13.7592	10.5499	15.6921	0.366013	548.2
108.2	108	FPH-005	1.26917e+06	14.9662	9.34802	18.0712	0.484025	589.6
108.3	108	FPH-005	769426	10.9686	10.1959	17.7486	0.391873	526.7
109.1	109	FPH-006	1.19258e+06	14.3602	13.8892	22.1567	0.454276	692.4
109.2	109	FPH-006	1.47308e+06	16.1067	12.6319	21.2286	0.461525	864.5
109.3	109	FPH-006	1.5006e+06	14.6769	12.4384	23.894	0.468271	881.7
110.1	110	FPH-015	1.97662e+06	17.2438	15.0029	22.308	0.516154	1115.7
110.2	110	FPH-015	1.41028e+06	13.6108	13.6866	24.2145	0.430486	824.3
110.3	110	FPH-015	1.54719e+06	13.587	12.7737	28.5478	0.427768	877.9
111.1	111	FPH-018	1.59101e+06	14.7915	12.0112	22.2523	0.494828	917.7
111.2	111	FPH-018	2.05309e+06	17.579	13.4823	24.2014	0.509331	1220.3
111.3	111	FPH-018	1.14566e+06	11.8317	12.3656	15.8999	0.392198	713.7
112.1	112	FPH-002	1.48509e+06	14.465	9.53515	22.9322	0.523656	861.4
112.2	112	FPH-002	1.98278e+06	20.7379	13.1892	20.1258	0.528914	936.1
112.3	112	FPH-002	1.56703e+06	16.0484	12.4338	20.5403	0.531113	951.7
113.1	113	FPH-004	438925	6.1824	7.56147	16.1048	0.310806	256.4
113.2	113	FPH-004	749487	12.4363	7.86279	12.0862	0.388524	387.4
113.3	113	FPH-004	998313	13.5484	10.4534	17.374	0.395937	462.9
114.1	114	FPH-007	1.02457e+06	11.6625	9.11693	12.1979	0.397265	680.6
114.2	114	FPH-007	1.16289e+06	14.1957	11.5906	9.67748	0.418381	599.8
114.3	114	FPH-007	1.72527e+06	17.511	12.5317	18.11	0.482576	1016.5
115.1	115	FPH-006	1.09833e+06	11.8353	10.8885	17.132	0.370879	753
115.2	115	FPH-006	1.70902e+06	16.3652	15.1944	25.2358	0.427136	933.8
115.3	115	FPH-006	1.3922e+06	13.3946	11.348	23.4727	0.419522	852
116.1	116	FPH-008	1.28764e+06	16.2076	10.4944	13.9232	0.489764	843.4
116.2	116	FPH-008	1.25943e+06	14.7666	11.6657	14.8866	0.429824	634.8
116.3	116	FPH-008	1.51882e+06	15.194	11.2146	16.2657	0.481458	1038.5
117.1	117	FPH-021	1.24286e+06	14.8916	9.54791	14.1547	0.426236	645.1
117.2	117	FPH-021	1.0945e+06	14.2901	8.90031	26.0788	0.410037	712
117.3	117	FPH-021	1.63706e+06	18.5217	12.2065	24.038	0.447224	783.2
118.1	118	FPH-010	856713	7.71327	13.9891	19.3817	0.331892	561.9
118.2	118	FPH-010	1.06076e+06	9.52053	13.3594	21.1528	0.295053	752
118.3	118	FPH-010	776475	7.00667	13.9458	18.3497	0.240952	419.1
119.1	119	FPH-005	1.51478e+06	16.6998	13.1268	13.966	0.467626	866
119.2	119	FPH-005	1.4645e+06	16.3157	12.6227	16.583	0.392853	752.2
119.3	119	FPH-005	1.64307e+06	17.0958	12.5565	19.1761	0.431592	740.7
120.1	120	FPH-022	937041	14.2622	8.89249	16.6984	0.419888	501
120.2	120	FPH-022	1.20883e+06	15.721	10.1702	16.0812	0.419058	593
120.3	120	FPH-022	1.262e+06	15.8767	9.85732	12.2462	0.418144	436.5
121.1	121	FPH-008	933507	12.8996	10.2671	11.7249	0.360421	728.9
121.2	121	FPH-008	1.13002e+06	11.8723	9.65542	12.3805	0.37702	778.2
121.3	121	FPH-008	836066	10.6772	8.30661	11.4282	0.348777	766
122.1	122	FPH-015	1.76077e+06	17.1586	15.0307	22.783	0.442583	1108.9
122.2	122	FPH-015	1.44102e+06	13.3639	13.0539	25.5977	0.434163	899.3
122.3	122	FPH-015	1.4316e+06	13.503	12.685	24.1185	0.401561	906.5
123.1	123	FPH-021	975192	12.8989	9.0025	21.0677	0.356567	575.3
123.2	123	FPH-021	872654	12.2046	10.0073	17.0962	0.336777	531.5
123.3	123	FPH-021	742773	10.413	9.53951	11.3315	0.354297	601.7
124.1	124	FPH-011	1.1764e+06	15.237	10.7695	13.2451	0.443095	812.2
124.2	124	FPH-011	1.448e+06	15.6968	8.55034	22.2452	0.533308	1023
124.3	124	FPH-011	1.04185e+06	14.0038	10.7543	13.713	0.40882	757.4
125.1	125	FPH-004	725539	10.0345	10.4379	15.9804	0.28354	548
125.2	125	FPH-004	673052	9.5637	9.77953	9.38927	0.294198	560.2
125.3	125	FPH-004	289152	4.2484	9.60731	9.50971	0.218371	279.8
126.1	126	FPH-008	1.73265e+06	19.8472	11.9883	10.2589	0.500256	1431.3
126.2	126	FPH-008	1.57442e+06	17.1928	12.9313	17.9685	0.39449	1162.3
126.3	126	FPH-008	958402	10.809	9.54319	16.4468	0.347702	717.2
127.1	127	FPH-003	1.6745e+06	18.2132	10.4565	11.9066	0.529156	1217.8
127.2	127	FPH-003	1.64782e+06	20.8149	11.6875	16.122	0.497308	1288.9
127.3	127	FPH-003	1.38598e+06	16.8229	9.30689	15.612	0.485553	1002
128.1	128	FPH-022	1.38955e+06	17.6991	10.6187	11.074	0.480568	880.2
128.2	128	FPH-022	1.41175e+06	18.2107	11.224	19.9074	0.45614	917
128.3	128	FPH-022	910722	13.437	7.85551	9.49487	0.424704	650.2
129.1	129	FPH-015	1.01951e+06	13.3954	10.441	21.2046	0.351787	791
129.2	129	FPH-015	1.05998e+06	12.2121	11.9037	22.9009	0.353028	634
129.3	129	FPH-015	1.16986e+06	15.6539	11.91	19.3179	0.362617	824.1
130.1	130	FPH-003	1.14495e+06	12.712	11.8691	15.5705	0.442109	1078.4
130.2	130	FPH-003	1.7776e+06	17.5799	13.8746	17.4501	0.496707	1262.5
130.3	130	FPH-003	1.48009e+06	17.0736	12.7426	17.9511	0.482234	1140.8
131.1	131	FPH-009	974407	11.6572	11.0425	14.6616	0.384914	979.6
131.2	131	FPH-009	1.80235e+06	16.8724	12.3272	20.2541	0.462238	1372.8
131.3	131	FPH-009	1.75569e+06	17.9169	14.0707	22.004	0.488665	1452.6
132.1	132	FPH-001	1.00118e+06	11.7035	11.333	14.7366	0.44268	851.9
132.2	132	FPH-001	569210	6.68745	10.7331	12.098	0.281167	378.6
132.3	132	FPH-001	490705	7.09743	10.2451	10.5228	0.279842	481.7
133.1	133	FPH-010	600820	6.58294	12.4194	18.4187	0.236	477.1
133.2	133	FPH-010	213332	2.51348	12.4295	16.528	0.195116	166.4
133.3	133	FPH-010	51272.8	0.701943	7.43553	7.444	0.110482	33.4
134.1	134	FPH-022	1.19803e+06	14.8639	9.75328	11.5475	0.390462	824.7
134.2	134	FPH-022	1.03626e+06	12.7414	10.6112	21.5033	0.379284	638.4
134.3	134	FPH-022	1.39693e+06	15.6069	11.5564	22.2866	0.430984	794.4
135.1	135	FPH-009	1.41205e+06	14.5038	11.514	16.412	0.444679	1137.7
135.2	135	FPH-009	1.95444e+06	18.7109	15.9031	26.0429	0.554317	1702.1
135.3	135	FPH-009	1.89444e+06	16.3844	11.9014	18.5816	0.562443	1689.7
136.1	136	FPH-008	1.24218e+06	14.5676	9.00238	13.1422	0.565622	1524.9
136.2	136	FPH-008	1.40099e+06	16.582	13.4114	19.7661	0.487514	1361.3
136.3	136	FPH-008	1.34428e+06	15.7832	11.4465	13.9173	0.456484	941.3
137.1	137	FPH-003	1.34631e+06	16.7287	11.8049	16.8492	0.506812	1190.1
137.2	137	FPH-003	1.19085e+06	13.5121	9.86523	14.3699	0.571147	1055.7
137.3	137	FPH-003	1.47152e+06	17.8928	11.7898	16.1032	0.527198	1244.3
138.1	138	FPH-018	1.47034e+06	15.4735	13.082	16.7331	0.427023	1082.3
138.2	138	FPH-018	1.65848e+06	14.0943	11.5131	25.0828	0.503891	1276.6
138.3	138	FPH-018	1.46402e+06	12.9175	11.0291	20.7957	0.463494	1319.4
139.1	139	FPH-007	1.40214e+06	15.3482	13.2111	19.9152	0.463863	1247
139.2	139	FPH-007	1.26416e+06	15.8045	10.4766	13.1675	0.463991	1060.1
139.3	139	FPH-007	1.31026e+06	14.0992	12.3489	16.5266	0.412911	1155.7
140.1	140	FPH-004	965849	13.639	9.18878	12.9839	0.375906	763.5
140.2	140	FPH-004	1.14121e+06	14.9838	10.9282	14.6629	0.493933	1043.8
140.3	140	FPH-004	895460	12.2981	9.8255	14.4193	0.41827	947.6
141.1	141	FPH-004	650461	8.46305	9.87592	15.7871	0.291037	452.2
141.2	141	FPH-004	453957	7.46273	8.55242	9.139	0.264686	348.3
141.3	141	FPH-004	379324	5.33871	8.52812	8.21271	0.282461	394.2
142.1	142	FPH-006	1.77302e+06	15.3619	14.9036	24.5352	0.452172	1222.6
142.2	142	FPH-006	1.42225e+06	15.2264	12.6451	23.0569	0.449675	1101.4
142.3	142	FPH-006	1.67065e+06	14.6111	14.1689	20.6048	0.438395	1285.1
143.1	143	FPH-008	1.45719e+06	16.0699	10.074	9.67744	0.484525	1211.2
143.2	143	FPH-008	1.20978e+06	15.2238	11.0021	11.2636	0.408516	1043.5
143.3	143	FPH-008	1.06918e+06	13.5466	10.2609	17.9266	0.428422	1006.4
144.1	144	FPH-011	1.02187e+06	11.2949	8.96216	19.831	0.406874	782.9
144.2	144	FPH-011	1.47002e+06	18.194	12.6395	19.8506	0.447552	1079.1
144.3	144	FPH-011	1.01066e+06	12.6796	9.13267	15.9199	0.45825	795.3
145.1	145	FPH-007	927893	12.4885	10.5281	11.9533	0.35871	851.1
145.2	145	FPH-007	1.19913e+06	14.6123	11.9838	12.9162	0.396728	912.3
145.3	145	FPH-007	1.30115e+06	16.19	11.5078	13.7705	0.477421	1149.3
146.1	146	FPH-007	1.6329e+06	18.0022	12.3571	17.0689	0.550173	1505.6
146.2	146	FPH-007	1.70157e+06	17.9924	12.1579	19.5711	0.484315	1044.9
146.3	146	FPH-007	1.54498e+06	18.4821	12.3601	10.7275	0.486803	1165
147.1	147	FPH-003	1.54244e+06	18.0922	12.1153	17.545	0.535131	1382.1
147.2	147	FPH-003	1.45566e+06	16.2528	10.0504	16.576	0.515719	966.4
147.3	147	FPH-003	1.34543e+06	19.3006	9.54611	11.4035	0.617513	1513.7
148.1	148	FPH-002	977532	11.6803	10.68	15.2986	0.42319	930.1
148.2	148	FPH-002	1.36995e+06	16.1447	12.2551	20.9464	0.484392	881.7
148.3	148	FPH-002	1.60758e+06	17.9194	13.7806	24.7564	0.510757	1364.1
149.1	149	FPH-011	706768	9.8595	8.94633	14.9815	0.358589	935.3
149.2	149	FPH-011	1.34494e+06	17.54	12.0528	18.1995	0.483389	1423.4
149.3	149	FPH-011	912181	12.4867	9.7789	13.5864	0.387279	877.9
150.1	150	FPH-007	794371	11.1812	8.54994	11.9259	0.432494	819.8
150.2	150	FPH-007	1.05224e+06	13.2409	10.0453	11.6608	0.428731	1062.9
150.3	150	FPH-007	1.47467e+06	15.8367	11.0465	13.6079	0.506302	1301.7
151.1	151	FPH-022	687629	10.5665	6.77819	10.5632	0.411412	720.1
151.2	151	FPH-022	1.16299e+06	14.0419	10.192	13.1664	0.460421	1129.1
151.3	151	FPH-022	1.37157e+06	15.6263	10.991	16.6805	0.503501	1136.2
152.1	152	FPH-001	333907	5.14274	5.972	14.7093	0.312954	367.3
152.2	152	FPH-001	231266	3.31451	10.2226	10.853	0.273899	321.1
152.3	152	FPH-001	588857	8.66121	9.73868	25.7571	0.335633	591.4
153.1	153	FPH-008	1.29937e+06	15.3521	11.0924	9.52191	0.470165	1186.6
153.2	153	FPH-008	1.49856e+06	16.4456	12.4032	16.4366	0.541986	1488.7
153.3	153	FPH-008	1.1134e+06	13.967	10.685	13.5583	0.48438	1280.7
154.1	154	FPH-006	1.77144e+06	17.0297	15.8357	25.4894	0.499991	1589
154.2	154	FPH-006	1.80804e+06	14.7283	13.4647	24.3052	0.576257	1979.8
154.3	154	FPH-006	1.71555e+06	15.2703	12.5026	25.2158	0.542473	1776.2
155.1	155	FPH-007	1.30284e+06	16.3956	11.2269	12.3486	0.488514	1123.7
155.2	155	FPH-007	1.03882e+06	12.2112	9.29953	13.2612	0.453185	931.6
155.3	155	FPH-007	1.109e+06	13.1963	10.2941	14.6416	0.468179	1159.5
156.1	156	FPH-017	1.06721e+06	13.9328	10.8844	17.411	0.493465	1114.9
156.2	156	FPH-017	1.33388e+06	13.5969	11.7998	22.8314	0.553734	1285.6
156.3	156	FPH-017	1.12437e+06	12.6658	10.9533	19.3316	0.483184	1244.1
157.1	157	FPH-007	1.95172e+06	19.6406	15.2249	18.0977	0.578014	1447.1
157.2	157	FPH-007	1.45748e+06	15.3819	13.8537	20.2357	0.478187	1456.5
157.3	157	FPH-007	1.36726e+06	16.0031	11.3252	12.5278	0.488675	1389.7
158.1	158	FPH-008	2.0611e+06	19.4905	14.4207	21.3469	0.593613	1856.6
158.2	158	FPH-008	1.88802e+06	16.6634	13.5837	18.951	0.457457	1579.1
158.3	158	FPH-008	1.53671e+06	16.205	11.9111	13.2766	0.488102	1410
159.1	159	FPH-018	1.79011e+06	15.5264	15.3034	20.8742	0.513842	1535.6
159.2	159	FPH-018	2.18529e+06	17.0793	17.69	26.4012	0.536803	1871.2
159.3	159	FPH-018	2.38585e+06	19.8433	17.4623	25.8693	0.632642	2086.4
160.1	160	FPH-009	1.64072e+06	17.3411	14.1272	19.7092	0.600346	1622
160.2	160	FPH-009	1.30859e+06	13.6401	11.6018	19.2553	0.562012	1566.6
160.3	160	FPH-009	1.27557e+06	14.2934	13.9626	20.8144	0.590264	1770.2

## Sheet: RL_All_Harvests
RowID	PlotID	EntryID	LV	LV_Den	LV_PH	Sonar_PH	NDVI	FM	Season
1.1	1	FPH-018	427567	6.59346	7.70837	7.99141	0.48865	385	Late Spring
1.2	1	FPH-018	249862	3.89068	6.74809	8.26972	0.442427	234.7	Late Spring
1.3	1	FPH-018	654511	8.7992	8.58472	9.53112	0.529617	469.6	Late Spring
2.1	2	FPH-009	429602	6.05549	8.07748	8.85138	0.475051	400.5	Late Spring
2.2	2	FPH-009	460041	6.30907	6.94656	8.30923	0.51045	467.6	Late Spring
2.3	2	FPH-009	763625	9.84865	8.43257	8.82856	0.545628	514.7	Late Spring
3.1	3	FPH-017	342259	6.13043	6.92307	8.69787	0.568902	467.9	Late Spring
3.2	3	FPH-017	488578	7.61871	6.60605	8.2074	0.576753	466	Late Spring
3.3	3	FPH-017	678468	9.94747	7.21608	8.50397	0.589827	461.9	Late Spring
4.1	4	FPH-010	10008.7	0.173636	5.42516	5.45067	0.367907	80.4	Late Spring
4.2	4	FPH-010	44266.2	0.715332	6.58766	9.43233	0.375687	80.4	Late Spring
4.3	4	FPH-010	66175.5	0.864858	8.65499	9.45352	0.35799	82.2	Late Spring
5.1	5	FPH-015	499894	8.03066	7.51413	11.0822	0.582823	544.6	Late Spring
5.2	5	FPH-015	794037	9.94847	8.3724	9.28044	0.618729	704.8	Late Spring
5.3	5	FPH-015	741845	9.81624	9.15757	8.239	0.581829	605.1	Late Spring
6.1	6	FPH-011	537831	7.79506	7.69387	8.20314	0.615053	579.8	Late Spring
6.2	6	FPH-011	335143	4.73201	7.93019	7.57321	0.535959	408.1	Late Spring
6.3	6	FPH-011	429281	6.07973	8.15118	7.4172	0.517097	484.9	Late Spring
7.1	7	FPH-004	97931.5	1.64786	6.47567	5.921	0.442187	233.4	Late Spring
7.2	7	FPH-004	21412.6	0.428881	5.664	5.7897	0.391332	131.6	Late Spring
7.3	7	FPH-004	259222	3.97469	7.35473	7.05236	0.484409	261.2	Late Spring
8.1	8	FPH-019	100716	1.8579	5.7563	6.552	0.466318	180.9	Late Spring
8.2	8	FPH-019	214639	3.60637	7.1201	6.7744	0.512916	199.7	Late Spring
8.3	8	FPH-019	296355	4.78824	6.95573	7.17675	0.509607	215.5	Late Spring
9.1	9	FPH-010	54524.6	0.900547	7.29902	8.5315	0.351605	102.1	Late Spring
9.2	9	FPH-010	26998.1	0.459473	6.65211	7.2545	0.352708	89.3	Late Spring
9.3	9	FPH-010	24499.4	0.345131	8.90082	10.4334	0.336392	74.5	Late Spring
10.1	10	FPH-006	752394	9.75581	9.33354	9.46579	0.574966	583	Late Spring
10.2	10	FPH-006	504381	7.07084	8.15589	9.59053	0.563505	488.7	Late Spring
10.3	10	FPH-006	507226	6.93384	8.13595	7.52638	0.564679	482.1	Late Spring
11.1	11	FPH-001	172738	2.40753	8.37792	8.49968	0.453182	179.1	Late Spring
11.2	11	FPH-001	274499	3.89312	7.07785	7.79125	0.523535	322.6	Late Spring
11.3	11	FPH-001	147208	2.23623	7.38056	10.2301	0.477076	212.1	Late Spring
12.1	12	FPH-022	960694	12.6162	9.50079	8.44687	0.657372	709.5	Late Spring
12.2	12	FPH-022	326148	5.27042	6.47738	9.06378	0.584371	347.9	Late Spring
12.3	12	FPH-022	580120	8.48762	7.896	9.56033	0.621793	557.3	Late Spring
13.1	13	FPH-002	566406	7.88406	9.0261	9.43962	0.538756	523.4	Late Spring
13.2	13	FPH-002	547571	7.03941	10.0136	9.39952	0.510527	488.5	Late Spring
13.3	13	FPH-002	567164	8.37067	8.00521	6.83625	0.563184	563.3	Late Spring
14.1	14	FPH-004	282173	4.16336	7.34588	5.681	0.489693	229.9	Late Spring
14.2	14	FPH-004	37317.2	0.730372	5.63433	10.537	0.408472	67.8	Late Spring
14.3	14	FPH-004	115279	1.85042	6.29989	10.0567	0.437655	121.5	Late Spring
15.1	15	FPH-007	979093	12.0857	9.32737	8.68931	0.631487	763.4	Late Spring
15.2	15	FPH-007	980758	12.1454	9.55218	8.90975	0.655467	589.3	Late Spring
15.3	15	FPH-007	526222	6.70969	8.68985	9.71173	0.576403	523.9	Late Spring
16.1	16	FPH-011	489031	6.75083	8.44492	7.97283	0.57664	422.6	Late Spring
16.2	16	FPH-011	330309	4.4396	8.81074	9.50433	0.530409	265.7	Late Spring
16.3	16	FPH-011	513658	7.26386	8.46354	9.83407	0.614159	551.9	Late Spring
17.1	17	FPH-001	73769.3	1.23191	6.90122	9.13772	0.402427	207.1	Late Spring
17.2	17	FPH-001	249435	3.79366	8.35337	8.37072	0.489096	281.1	Late Spring
17.3	17	FPH-001	519271	6.80905	9.26262	7.99546	0.534943	458.4	Late Spring
18.1	18	FPH-020	509694	6.90051	7.32346	7.94065	0.578092	462.5	Late Spring
18.2	18	FPH-020	726560	10.1873	8.21901	9.18568	0.63659	518.9	Late Spring
18.3	18	FPH-020	706827	9.85909	9.03915	8.71381	0.630764	561.5	Late Spring
19.1	19	FPH-008	650776	9.02424	7.98344	9.05081	0.599232	583.6	Late Spring
19.2	19	FPH-008	820745	10.9978	9.72534	9.09283	0.646044	601.4	Late Spring
19.3	19	FPH-008	946627	12.051	9.56279	10.5616	0.665384	692.5	Late Spring
20.1	20	FPH-005	655521	9.09662	8.38691	9.08142	0.632309	528.2	Late Spring
20.2	20	FPH-005	1.00526e+06	12.5512	9.83769	11.1702	0.681712	666.6	Late Spring
20.3	20	FPH-005	797596	11.0045	8.46532	10.4139	0.663258	632.5	Late Spring
21.1	21	FPH-002	810690	10.01	8.87258	9.52863	0.664568	794.4	Late Spring
21.2	21	FPH-002	622954	7.03764	10.3918	9.32213	0.563525	622.1	Late Spring
21.3	21	FPH-002	605064	7.81982	10.0725	8.90152	0.56137	528.8	Late Spring
22.1	22	FPH-009	533595	7.50084	7.19402	7.83019	0.636792	536	Late Spring
22.2	22	FPH-009	652462	7.91506	9.22652	8.604	0.631791	613.2	Late Spring
22.3	22	FPH-009	704272	8.57618	8.53891	8.01573	0.618528	520.4	Late Spring
23.1	23	FPH-004	150795	2.14769	7.41712	7.6895	0.474145	158.9	Late Spring
23.2	23	FPH-004	271431	4.17063	7.64767	7.25471	0.55262	251.4	Late Spring
23.3	23	FPH-004	202660	3.22136	7.18799	6.94225	0.499968	152.5	Late Spring
24.1	24	FPH-008	367579	6.26405	7.4798	6.67675	0.614111	354.3	Late Spring
24.2	24	FPH-008	504816	7.50904	7.0993	9.42869	0.629065	417.5	Late Spring
24.3	24	FPH-008	623423	9.58509	8.09895	9.39821	0.614691	423.5	Late Spring
25.1	25	FPH-009	740753	9.21522	10.0102	9.41987	0.61321	698.1	Late Spring
25.2	25	FPH-009	591736	7.66002	9.54895	7.79933	0.595229	597.3	Late Spring
25.3	25	FPH-009	594471	8.95261	8.80863	9.03062	0.60896	520.6	Late Spring
26.1	26	FPH-020	578521	7.72416	9.06404	10.1556	0.582288	412.2	Late Spring
26.2	26	FPH-020	272576	3.85493	7.68358	7.81186	0.540899	296.7	Late Spring
26.3	26	FPH-020	567582	7.62658	8.81519	7.0175	0.607056	411.1	Late Spring
27.1	27	FPH-019	414577	5.98197	8.15301	6.59212	0.542923	322	Late Spring
27.2	27	FPH-019	289933	4.12783	7.25846	11.0549	0.560893	298.4	Late Spring
27.3	27	FPH-019	173924	2.68887	7.44169	8.65611	0.508072	185.8	Late Spring
28.1	28	FPH-007	793778	9.48464	8.72081	9.71692	0.582156	679.9	Late Spring
28.2	28	FPH-007	738931	11.4928	8.47332	9.46777	0.658466	643.1	Late Spring
28.3	28	FPH-007	823258	11.0577	9.02115	8.36596	0.646312	672.6	Late Spring
29.1	29	FPH-007	899592	11.6066	8.71426	8.28921	0.670927	680.8	Late Spring
29.2	29	FPH-007	850804	10.8043	10.0003	6.16033	0.637428	577.7	Late Spring
29.3	29	FPH-007	897617	11.7824	8.82754	8.55087	0.661715	761.4	Late Spring
30.1	30	FPH-010	83300.5	1.08213	7.80189	5.303	0.450204	103.2	Late Spring
30.2	30	FPH-010	185848	2.5269	8.7522	7.85547	0.508517	227.9	Late Spring
30.3	30	FPH-010	33743.1	0.550664	6.27567	7.97778	0.455249	109	Late Spring
31.1	31	FPH-018	623074	7.90312	9.25245	7.96438	0.605128	472	Late Spring
31.2	31	FPH-018	469617	6.59116	8.5118	7.78778	0.590559	365.5	Late Spring
31.3	31	FPH-018	441548	6.21299	7.44052	6.1174	0.601121	453.5	Late Spring
32.1	32	FPH-020	574562	9.61795	7.41262	6.17783	0.672916	369	Late Spring
32.2	32	FPH-020	315433	4.64877	7.3713	5.144	0.547141	235	Late Spring
32.3	32	FPH-020	283061	4.7282	7.01469	5.89871	0.558699	268.7	Late Spring
33.1	33	FPH-001	54921.8	0.934549	7.12848	6.95433	0.437514	117.2	Late Spring
33.2	33	FPH-001	201942	3.29303	7.05777	7.01986	0.474821	195.1	Late Spring
33.3	33	FPH-001	95250.2	1.40063	8.80685	7.75394	0.43362	127.8	Late Spring
34.1	34	FPH-008	620283	8.31049	8.39295	7.61583	0.648682	577.6	Late Spring
34.2	34	FPH-008	489134	6.60665	8.18598	5.81267	0.596536	386.1	Late Spring
34.3	34	FPH-008	858591	11.0286	9.22828	5.95033	0.647045	557.8	Late Spring
35.1	35	FPH-019	169348	2.63626	7.03235	7.68718	0.496918	171.6	Late Spring
35.2	35	FPH-019	168829	2.51624	7.61883	6.6134	0.505721	145.3	Late Spring
35.3	35	FPH-019	376911	5.29055	8.29426	5.327	0.573219	292.7	Late Spring
36.1	36	FPH-010	146883	2.39775	7.30539	10.1404	0.444851	171.3	Late Spring
36.2	36	FPH-010	97494.8	1.7447	6.55546	9.0665	0.440447	93.6	Late Spring
36.3	36	FPH-010	131984	1.90646	8.26542	9.07157	0.48606	143.3	Late Spring
37.1	37	FPH-005	771274	10.0927	7.24711	7.76074	0.668058	765	Late Spring
37.2	37	FPH-005	547507	7.04651	9.10237	7.4823	0.612968	563.3	Late Spring
37.3	37	FPH-005	699122	9.47319	8.87516	8.08033	0.5558	549.2	Late Spring
38.1	38	FPH-003	689633	9.58105	6.97639	9.2335	0.67441	624.4	Late Spring
38.2	38	FPH-003	591599	8.27818	7.74288	7.77283	0.664455	433.1	Late Spring
38.3	38	FPH-003	676679	8.90867	9.32986	10.4306	0.617717	474.6	Late Spring
39.1	39	FPH-011	499969	6.46406	8.33631	8.5352	0.599045	559.7	Late Spring
39.2	39	FPH-011	325822	4.64249	7.11669	9.39156	0.576144	369.1	Late Spring
39.3	39	FPH-011	804632	9.84997	9.98511	7.41207	0.639936	637.7	Late Spring
40.1	40	FPH-017	395189	6.24441	7.08678	8.12538	0.595173	393.1	Late Spring
40.2	40	FPH-017	548371	7.24905	7.14227	7.87408	0.624876	469.1	Late Spring
40.3	40	FPH-017	548991	8.18046	7.88467	8.24214	0.603518	405.3	Late Spring
41.1	41	FPH-020	801811	11.2497	8.57157	10.5094	0.630046	491.8	Late Spring
41.2	41	FPH-020	511195	7.75006	7.27938	9.60894	0.588028	414.1	Late Spring
41.3	41	FPH-020	602001	8.91039	6.83493	12.2107	0.630226	489.8	Late Spring
42.1	42	FPH-021	795056	9.16088	10.2327	7.36925	0.603834	573.5	Late Spring
42.2	42	FPH-021	694287	9.01165	8.16565	6.1455	0.656172	596.4	Late Spring
42.3	42	FPH-021	839613	10.1432	8.32945	8.52812	0.65054	655.9	Late Spring
43.1	43	FPH-010	99063.6	1.532	6.80432	7.7335	0.43151	137.8	Late Spring
43.2	43	FPH-010	60311.6	0.892963	7.52692	9.21194	0.461956	130.8	Late Spring
43.3	43	FPH-010	144844	2.0884	6.74967	8.35007	0.495635	192.7	Late Spring
44.1	44	FPH-004	318382	4.86097	7.64807	10.2887	0.494045	221.1	Late Spring
44.2	44	FPH-004	386546	6.35384	7.41748	11.0377	0.568363	267.4	Late Spring
44.3	44	FPH-004	280352	3.98404	6.70542	8.62522	0.537748	275.2	Late Spring
45.1	45	FPH-022	858200	11.9239	9.06629	9.81333	0.619208	759.5	Late Spring
45.2	45	FPH-022	890069	11.1415	10.1932	8.62178	0.620564	665.7	Late Spring
45.3	45	FPH-022	478645	6.83546	7.22994	9.64933	0.579782	518.4	Late Spring
46.1	46	FPH-002	739350	9.44395	9.17742	8.51604	0.582832	568.4	Late Spring
46.2	46	FPH-002	627516	7.9906	9.70982	11.3725	0.572119	448.8	Late Spring
46.3	46	FPH-002	611952	7.96361	8.57575	9.40786	0.604165	569.5	Late Spring
47.1	47	FPH-006	501801	7.15738	8.17692	7.37025	0.580326	398.8	Late Spring
47.2	47	FPH-006	863818	10.9803	9.40455	7.4	0.656921	595.3	Late Spring
47.3	47	FPH-006	477113	6.316	6.98848	6.04333	0.611182	455.9	Late Spring
48.1	48	FPH-019	257119	3.91698	7.44401	8.87171	0.518931	212.6	Late Spring
48.2	48	FPH-019	264593	4.0885	7.85808	8.54843	0.514363	196.1	Late Spring
48.3	48	FPH-019	287273	4.75698	6.84902	9.64941	0.555447	295.5	Late Spring
49.1	49	FPH-017	503741	6.91012	7.67038	6.93595	0.577674	477.7	Late Spring
49.2	49	FPH-017	717244	10.2046	8.9047	7.91664	0.631316	531	Late Spring
49.3	49	FPH-017	783690	10.5978	9.13299	7.55845	0.565452	504.4	Late Spring
50.1	50	FPH-004	450894	6.28505	7.26515	7.7248	0.593062	361.4	Late Spring
50.2	50	FPH-004	280564	4.01168	7.52781	10.875	0.541527	218.9	Late Spring
50.3	50	FPH-004	406657	5.77499	7.84704	7.49	0.544953	260.7	Late Spring
51.1	51	FPH-001	67377.7	0.932661	6.65991	8.76517	0.430802	157.6	Late Spring
51.2	51	FPH-001	137507	1.86767	7.92336	9.82712	0.464359	170.4	Late Spring
51.3	51	FPH-001	150843	1.93707	8.00411	10.5225	0.450639	143.2	Late Spring
52.1	52	FPH-018	498410	6.2641	7.08948	9.49142	0.580885	428.2	Late Spring
52.2	52	FPH-018	609198	8.53271	8.55088	9.299	0.621511	473.1	Late Spring
52.3	52	FPH-018	877308	11.5689	10.001	6.53233	0.643514	586.3	Late Spring
53.1	53	FPH-001	321706	4.52184	8.94259	7.9712	0.518231	397.8	Late Spring
53.2	53	FPH-001	308294	3.73817	8.99856	7.50414	0.517959	332.9	Late Spring
53.3	53	FPH-001	316165	4.3652	8.774	7.44094	0.479636	330	Late Spring
54.1	54	FPH-018	333307	4.55811	7.68472	10.3069	0.554827	319	Late Spring
54.2	54	FPH-018	485851	6.23839	8.89146	9.77848	0.585638	440	Late Spring
54.3	54	FPH-018	488135	6.22795	8.96999	8.39818	0.534397	383.5	Late Spring
55.1	55	FPH-011	558198	7.232	8.12472	7.53313	0.60959	544.4	Late Spring
55.2	55	FPH-011	478616	5.91048	8.94809	7.27211	0.559714	431.9	Late Spring
55.3	55	FPH-011	506927	6.51667	8.95093	6.71414	0.555155	418.2	Late Spring
56.1	56	FPH-020	583571	9.23629	7.48974	7.28332	0.646013	496.1	Late Spring
56.2	56	FPH-020	575998	7.91993	8.159	9.01563	0.613516	400.3	Late Spring
56.3	56	FPH-020	766716	10.9246	8.40028	7.78258	0.6455	497.3	Late Spring
57.1	57	FPH-020	549983	8.84477	7.53736	8.83579	0.587785	436.9	Late Spring
57.2	57	FPH-020	671089	9.93191	6.84961	9.62787	0.656756	711.8	Late Spring
57.3	57	FPH-020	625809	9.07724	8.11128	8.64495	0.6097	493.3	Late Spring
58.1	58	FPH-017	562153	6.68535	9.56394	13.6353	0.547662	390.4	Late Spring
58.2	58	FPH-017	620750	7.86705	8.39125	12.5527	0.59836	568.3	Late Spring
58.3	58	FPH-017	426625	5.57818	8.25792	13.422	0.54342	376.5	Late Spring
59.1	59	FPH-015	664751	6.71955	10.7634	8.1546	0.524381	546.6	Late Spring
59.2	59	FPH-015	698503	7.42449	10.2368	8.779	0.596068	646.4	Late Spring
59.3	59	FPH-015	756453	8.89765	10.3895	10.4724	0.61976	665.3	Late Spring
60.1	60	FPH-003	566980	9.07099	8.6372	7.50761	0.567362	428.9	Late Spring
60.2	60	FPH-003	623231	9.55698	8.13807	7.6696	0.616187	570.7	Late Spring
60.3	60	FPH-003	725977	9.36796	7.60886	6.3647	0.633903	584.3	Late Spring
61.1	61	FPH-009	725383	9.75102	8.77457	8.827	0.605387	509.4	Late Spring
61.2	61	FPH-009	486874	6.90325	8.89968	9.18646	0.550887	368.4	Late Spring
61.3	61	FPH-009	417503	6.18393	8.16812	11.1442	0.514893	386	Late Spring
62.1	62	FPH-011	604098	8.0345	8.24379	8.47758	0.632221	511.6	Late Spring
62.2	62	FPH-011	408648	4.79134	10.146	9.04348	0.557929	338.2	Late Spring
62.3	62	FPH-011	482378	5.56249	8.28834	9.19781	0.563417	515.8	Late Spring
63.1	63	FPH-006	539518	7.19632	7.95823	11.0632	0.602636	441.7	Late Spring
63.2	63	FPH-006	561804	7.46694	8.77767	10.0231	0.635488	439.2	Late Spring
63.3	63	FPH-006	483459	6.62714	7.57659	11.9932	0.602012	494	Late Spring
64.1	64	FPH-015	737629	9.30134	9.50171	11.3332	0.57948	576.3	Late Spring
64.2	64	FPH-015	702781	7.74254	11.5593	10.5793	0.568264	455.3	Late Spring
64.3	64	FPH-015	967904	11.4573	10.2869	7.75611	0.639876	882.8	Late Spring
65.1	65	FPH-005	931985	11.7109	9.62196	12.0082	0.681331	893.3	Late Spring
65.2	65	FPH-005	736435	9.33391	10.3227	12.848	0.61367	708.7	Late Spring
65.3	65	FPH-005	852534	11.1094	9.3646	10.246	0.602866	595.2	Late Spring
66.1	66	FPH-022	755717	8.72663	8.48661	6.05929	0.644032	689.1	Late Spring
66.2	66	FPH-022	1.03744e+06	12.2092	10.3244	7.285	0.676045	827.1	Late Spring
66.3	66	FPH-022	847291	9.8357	9.0271	7.21892	0.640472	630.7	Late Spring
67.1	67	FPH-019	142684	2.21331	6.77111	9.72319	0.475333	189	Late Spring
67.2	67	FPH-019	304202	4.46627	7.71081	9.39413	0.520366	216	Late Spring
67.3	67	FPH-019	237229	3.41896	7.16417	8.73848	0.521404	220.8	Late Spring
68.1	68	FPH-018	570110	7.3442	8.59601	7.2224	0.556987	518.4	Late Spring
68.2	68	FPH-018	509507	6.17234	8.93727	6.3884	0.55219	418.2	Late Spring
68.3	68	FPH-018	664000	9.68355	8.88326	6.967	0.59518	492.3	Late Spring
69.1	69	FPH-019	272509	4.39374	7.40506	6.481	0.468517	301.3	Late Spring
69.2	69	FPH-019	162753	2.62622	7.42457	7.2265	0.492063	214.4	Late Spring
69.3	69	FPH-019	134046	2.35161	6.94694	11.3048	0.411877	124.6	Late Spring
70.1	70	FPH-010	143178	2.17231	7.44044	12.386	0.48987	199.3	Late Spring
70.2	70	FPH-010	114460	1.45482	7.69822	10.6721	0.481251	159.5	Late Spring
70.3	70	FPH-010	158930	2.50982	7.0427	12.5988	0.455583	178.1	Late Spring
71.1	71	FPH-022	877733	11.3389	9.26261	10.159	0.680883	895.5	Late Spring
71.2	71	FPH-022	889463	10.4674	8.4145	10.8146	0.676728	770.3	Late Spring
71.3	71	FPH-022	855698	10.542	9.90923	9.6891	0.626135	679.2	Late Spring
72.1	72	FPH-015	933782	12.2232	8.92811	10.5763	0.628487	823.8	Late Spring
72.2	72	FPH-015	866928	10.7175	9.48735	9.86577	0.648498	692.3	Late Spring
72.3	72	FPH-015	1.06382e+06	12.4771	10.1806	9.0855	0.630162	839	Late Spring
73.1	73	FPH-011	231392	3.12657	9.35755	9.98895	0.477804	342.7	Late Spring
73.2	73	FPH-011	400567	5.77047	8.07604	9.81488	0.547022	454.8	Late Spring
73.3	73	FPH-011	302185	4.32772	9.1266	7.91621	0.488497	427.7	Late Spring
74.1	74	FPH-017	542644	6.5391	9.1091	8.60127	0.576559	390.2	Late Spring
74.2	74	FPH-017	524598	6.44259	8.8106	9.35868	0.576246	504.5	Late Spring
74.3	74	FPH-017	746852	10.0961	8.84601	7.882	0.618758	630.6	Late Spring
75.1	75	FPH-008	762033	9.71636	8.69842	5.284	0.629423	518.8	Late Spring
75.2	75	FPH-008	687742	9.03571	8.46729	8.26974	0.615323	523.9	Late Spring
75.3	75	FPH-008	731156	9.79089	8.59883	9.77986	0.611852	610.5	Late Spring
76.1	76	FPH-010	102693	2.01289	6.77414	10.5422	0.414659	170	Late Spring
76.2	76	FPH-010	69605.2	1.25342	5.96493	8.22932	0.429677	165.5	Late Spring
76.3	76	FPH-010	316700	4.24855	7.50253	7.7718	0.509827	351.2	Late Spring
77.1	77	FPH-015	391078	5.56708	7.02463	5.063	0.493877	386.6	Late Spring
77.2	77	FPH-015	597261	8.14704	9.81477	8.43293	0.551691	545.3	Late Spring
77.3	77	FPH-015	591966	7.78869	7.49434	9.66105	0.545342	643.5	Late Spring
78.1	78	FPH-001	88050.9	1.33061	6.3403	11.3682	0.446726	140.5	Late Spring
78.2	78	FPH-001	39787.9	0.611469	7.42577	7.86642	0.422407	70.4	Late Spring
78.3	78	FPH-001	294260	3.88738	6.82892	7.41682	0.494872	355.9	Late Spring
79.1	79	FPH-021	566293	7.50197	8.08014	10.3749	0.600696	521.6	Late Spring
79.2	79	FPH-021	832384	9.46426	9.56316	9.11778	0.609378	677.8	Late Spring
79.3	79	FPH-021	266413	3.849	7.72357	8.80021	0.550085	339.8	Late Spring
80.1	80	FPH-007	717157	9.63867	8.99532	7.18918	0.600219	612	Late Spring
80.2	80	FPH-007	1.07093e+06	12.8339	11.277	8.53887	0.636211	842.3	Late Spring
80.3	80	FPH-007	780241	10.2096	8.52002	9.01307	0.60118	765.8	Late Spring
1.1	1	FPH-018	1.10392e+06	12.7507	10.672	14.2406	0.425691	1537.9	Summer
1.2	1	FPH-018	879690	10.6888	11.4264	15.0914	0.359167	1119.2	Summer
1.3	1	FPH-018	1.60963e+06	17.0758	12.9507	15.7033	0.480228	1923.8	Summer
2.1	2	FPH-009	1.18186e+06	12.774	11.0459	13.7464	0.382435	1506.5	Summer
2.2	2	FPH-009	1.13457e+06	12.4055	13.4853	15.7596	0.401559	1361.6	Summer
2.3	2	FPH-009	1.75641e+06	17.6254	13.446	17.9173	0.487011	1777.7	Summer
3.1	3	FPH-017	1.3505e+06	15.8752	11.1438	19.4277	0.420319	1847.7	Summer
3.2	3	FPH-017	1.4709e+06	16.5984	11.5907	19.0664	0.495537	1578.9	Summer
3.3	3	FPH-017	1.4991e+06	16.7944	11.5658	17.1672	0.468897	1751.1	Summer
4.1	4	FPH-010	155778	2.11	10.1049	17.7667	0.0916143	291.7	Summer
4.2	4	FPH-010	157196	2.25613	8.83594	10.9287	0.073513	210.3	Summer
4.3	4	FPH-010	163721	1.65213	11.4512	18.0523	0.034294	186.4	Summer
5.1	5	FPH-015	1.25216e+06	13.4625	10.4221	13.9187	0.433155	1329	Summer
5.2	5	FPH-015	1.36406e+06	14.9125	11.9014	24.5965	0.563334	1972.3	Summer
5.3	5	FPH-015	1.59301e+06	17.3247	13.9839	16.7616	0.508191	1669.7	Summer
6.1	6	FPH-011	1.42071e+06	16.6542	9.64948	13.0008	0.470778	1470.5	Summer
6.2	6	FPH-011	900763	10.9417	11.0554	17.1784	0.379893	1242.1	Summer
6.3	6	FPH-011	1.27935e+06	14.795	10.8842	12.8127	0.385112	1137.6	Summer
7.1	7	FPH-004	363804	5.0525	9.40018	11.7189	0.197939	550.8	Summer
7.2	7	FPH-004	55261.9	1.02912	6.83961	7.494	0.0245215	177	Summer
7.3	7	FPH-004	610437	7.93101	9.51027	10.2838	0.246171	731	Summer
8.1	8	FPH-019	431517	6.41951	7.37058	10.0838	0.261433	617.2	Summer
8.2	8	FPH-019	713404	10.2528	9.14861	9.43417	0.338482	864.8	Summer
8.3	8	FPH-019	1.02293e+06	12.4933	9.93724	11.1074	0.36089	976	Summer
9.1	9	FPH-010	203775	3.01571	9.68505	9.67825	0.136397	340.1	Summer
9.2	9	FPH-010	103678	1.33576	7.91311	14.256	0.0651811	207	Summer
9.3	9	FPH-010	306440	4.57155	8.68355	7.3662	0.124013	280.3	Summer
10.1	10	FPH-006	1.93067e+06	17.97	14.9614	25.0559	0.521057	1887.9	Summer
10.2	10	FPH-006	2.04631e+06	17.2325	16.8412	25.9692	0.516045	1928.6	Summer
10.3	10	FPH-006	1.70703e+06	15.7176	14.3922	25.7589	0.550915	2302.4	Summer
11.1	11	FPH-001	364606	5.44851	9.43133	9.62978	0.162311	484.4	Summer
11.2	11	FPH-001	707900	8.58184	9.0293	11.7952	0.254884	753.4	Summer
11.3	11	FPH-001	401398	6.02636	8.65132	9.4769	0.242442	624	Summer
12.1	12	FPH-022	1.30828e+06	16.8579	11.0088	15.7743	0.483977	1229	Summer
12.2	12	FPH-022	737816	10.8121	7.56809	12.0234	0.371824	630.9	Summer
12.3	12	FPH-022	651022	10.247	8.69444	10.3715	0.3934	799.4	Summer
13.1	13	FPH-002	1.04473e+06	13.2075	10.316	15.2213	0.399244	1245	Summer
13.2	13	FPH-002	955763	10.9161	10.706	18.1232	0.352257	912.5	Summer
13.3	13	FPH-002	1.36133e+06	15.7081	12.9874	15.401	0.425484	1515.5	Summer
14.1	14	FPH-004	642280	9.23631	9.18868	12.0588	0.331879	827.4	Summer
14.2	14	FPH-004	123053	2.10421	8.0835	12.0588	0.0802587	111.6	Summer
14.3	14	FPH-004	390091	5.3903	11.2041	16.1663	0.2421	603.6	Summer
15.1	15	FPH-007	1.63091e+06	17.5662	12.4726	15.159	0.506458	1457.8	Summer
15.2	15	FPH-007	1.39074e+06	16.8144	11.1889	9.36209	0.492884	1335.4	Summer
15.3	15	FPH-007	1.0581e+06	11.7385	10.6216	13.6481	0.385805	1129.8	Summer
16.1	16	FPH-011	972569	12.8864	9.4181	15.3281	0.411918	1010.4	Summer
16.2	16	FPH-011	743137	9.61324	11.2061	11.4436	0.322954	583.6	Summer
16.3	16	FPH-011	1.38504e+06	16.5339	12.0106	18.7031	0.492029	1438	Summer
17.1	17	FPH-001	214725	3.57942	7.29113	7.16083	0.245948	423.6	Summer
17.2	17	FPH-001	656199	8.32462	11.5696	14.1837	0.308804	633	Summer
17.3	17	FPH-001	1.02146e+06	10.7694	9.32562	16.0357	0.411937	1082.2	Summer
18.1	18	FPH-020	1.31215e+06	14.1335	13.3363	16.7285	0.48991	1560.3	Summer
18.2	18	FPH-020	1.45575e+06	15.6208	10.5323	17.5298	0.484168	1517.4	Summer
18.3	18	FPH-020	1.52973e+06	16.9615	11.035	20.2048	0.506431	1608.2	Summer
19.1	19	FPH-008	1.10594e+06	14.4199	10.1987	12.945	0.456174	1580	Summer
19.2	19	FPH-008	1.22768e+06	13.9287	8.0808	8.99039	0.477823	1635.5	Summer
19.3	19	FPH-008	1.67097e+06	20.3795	11.6728	13.1507	0.537245	1728.3	Summer
20.1	20	FPH-005	1.01488e+06	14.0264	10.3207	12.1835	0.432848	1056.9	Summer
20.2	20	FPH-005	1.30842e+06	16.4961	9.12018	11.9538	0.480874	1092.6	Summer
20.3	20	FPH-005	999717	13.7436	12.5445	11.5638	0.481078	1220.5	Summer
21.1	21	FPH-002	2.37279e+06	19.5768	17.2138	21.0454	0.563139	2106.7	Summer
21.2	21	FPH-002	1.08838e+06	8.90591	13.0573	27.6486	0.419287	1403.9	Summer
21.3	21	FPH-002	1.49228e+06	15.0241	16.9753	24.0464	0.370941	1169.6	Summer
22.1	22	FPH-009	1.65204e+06	16.6744	12.7817	18.4818	0.545613	1538.2	Summer
22.2	22	FPH-009	1.81508e+06	15.31	13.4255	22.6413	0.520873	1918.7	Summer
22.3	22	FPH-009	1.97314e+06	17.5404	14.3076	19.3825	0.524685	1852.8	Summer
23.1	23	FPH-004	324017	4.64851	9.25964	12.0573	0.260031	333.8	Summer
23.2	23	FPH-004	408272	6.28256	9.17834	9.81863	0.289363	582.4	Summer
23.3	23	FPH-004	564579	7.1983	9.43029	11.7891	0.200749	560.3	Summer
24.1	24	FPH-008	878355	12.6709	7.21417	13.2405	0.413575	735.7	Summer
24.2	24	FPH-008	957747	13.4743	9.72025	11.2189	0.418695	1012.1	Summer
24.3	24	FPH-008	1.13213e+06	15.2746	8.81987	13.9195	0.412757	1078.6	Summer
25.1	25	FPH-009	1.97808e+06	16.947	14.5958	22.7118	0.580315	1676.4	Summer
25.2	25	FPH-009	1.96231e+06	16.7581	17.8761	24.1284	0.546849	1945.2	Summer
25.3	25	FPH-009	1346498	14.4805	10.758	22.1612	0.523954	1910.3	Summer
26.1	26	FPH-020	874414	10.6801	8.71944	13.1639	0.420028	960.4	Summer
26.2	26	FPH-020	548715	7.55873	10.3107	18.2769	0.332927	664.7	Summer
26.3	26	FPH-020	865773	10.9917	10.0989	17.5645	0.440572	1091.5	Summer
27.1	27	FPH-019	973666	11.0179	10.3887	14.0981	0.333396	996.9	Summer
27.2	27	FPH-019	805537	9.70015	11.0063	14.9114	0.34441	908.1	Summer
27.3	27	FPH-019	351161	5.09559	9.96439	9.83671	0.184627	480.2	Summer
28.1	28	FPH-007	997032	12.4834	10.9114	14.7162	0.379891	955.7	Summer
28.2	28	FPH-007	967299	12.9097	8.1753	13.0764	0.460875	1005.3	Summer
28.3	28	FPH-007	745614	12.581	8.92179	9.22074	0.420886	882	Summer
29.1	29	FPH-007	909318	14.8898	9.25425	9.41982	0.442777	1069.3	Summer
29.2	29	FPH-007	1.27301e+06	15.6873	11.9166	10.5137	0.459764	1201	Summer
29.3	29	FPH-007	1.28554e+06	17.0962	10.207	9.50431	0.474063	1167	Summer
30.1	30	FPH-010	185379	2.18377	10.4268	8.41733	0.225108	194.8	Summer
30.2	30	FPH-010	747125	6.17472	16.339	19.1306	0.252971	681.4	Summer
30.3	30	FPH-010	244587	2.73492	9.85806	14.883	0.124158	387.3	Summer
31.1	31	FPH-018	1.68468e+06	13.658	13.7005	23.8726	0.464042	1751.9	Summer
31.2	31	FPH-018	958540	11.6593	11.6248	17.0928	0.355042	974.7	Summer
31.3	31	FPH-018	1.12083e+06	11.8355	9.15745	17.1378	0.371056	1242.3	Summer
32.1	32	FPH-020	926548	15.2993	8.1372	11.5129	0.450867	939.9	Summer
32.2	32	FPH-020	429810	7.77781	8.29336	12.527	0.233041	340.5	Summer
32.3	32	FPH-020	491232	7.25909	8.07501	16.4519	0.324019	703.2	Summer
33.1	33	FPH-001	67782.7	1.26035	6.65454	16.4519	0.115364	285.5	Summer
33.2	33	FPH-001	256959	4.68009	7.43856	9.26	0.15138	263.3	Summer
33.3	33	FPH-001	314228	4.45127	9.4367	16.7	0.113839	292.9	Summer
34.1	34	FPH-008	1.12804e+06	13.7791	9.73543	10.0031	0.431071	1299.7	Summer
34.2	34	FPH-008	1.0819e+06	12.4938	10.8728	10.9706	0.367357	1019.8	Summer
34.3	34	FPH-008	1.42494e+06	17.327	11.3174	13.0463	0.468118	1333.5	Summer
35.1	35	FPH-019	366914	5.77275	8.09212	8.99775	0.223313	590.8	Summer
35.2	35	FPH-019	452726	6.2144	9.64769	11.1596	0.18989	534.7	Summer
35.3	35	FPH-019	979608	11.7168	11.5876	12.9462	0.339585	982.5	Summer
36.1	36	FPH-010	562279	6.77711	10.7138	15.0774	0.214461	606.2	Summer
36.2	36	FPH-010	174580	2.70654	8.06119	10.5167	0.0710634	196.5	Summer
36.3	36	FPH-010	350624	4.03321	11.4724	11.57	0.123704	392	Summer
37.1	37	FPH-005	1.58806e+06	18.3711	12.0562	13.6776	0.520422	1550.2	Summer
37.2	37	FPH-005	1.24933e+06	13.5676	11.1211	17.5768	0.475269	1571.7	Summer
37.3	37	FPH-005	1.41028e+06	17.3424	11.5028	14.4754	0.415278	1243.9	Summer
38.1	38	FPH-003	1.5172e+06	17.6546	11.4382	13.288	0.495953	1601.1	Summer
38.2	38	FPH-003	1.47788e+06	16.4435	12.2693	18.6365	0.501667	1578.8	Summer
38.3	38	FPH-003	1.55501e+06	15.7227	14.339	18.3309	0.415474	1327	Summer
39.1	39	FPH-011	1300592	13.7247	12.3677	21.3963	0.378458	1203.5	Summer
39.2	39	FPH-011	959092	11.778	12.283	16.0281	0.363732	1130	Summer
39.3	39	FPH-011	1.78968e+06	18.189	11.725	16.2816	0.432928	1394.5	Summer
40.1	40	FPH-017	1.04245e+06	12.7396	9.47532	16.8239	0.387251	950.5	Summer
40.2	40	FPH-017	1.19973e+06	12.8479	12.5131	23.1849	0.454727	1251.5	Summer
40.3	40	FPH-017	1.07991e+06	12.5892	9.53805	14.948	0.363461	912.6	Summer
41.1	41	FPH-020	1.13463e+06	14.332	9.56505	11.2316	0.492637	1335.4	Summer
41.2	41	FPH-020	840334	12.3238	9.95975	12.57	0.350585	1026.4	Summer
41.3	41	FPH-020	867213	11.6245	8.77077	16.3749	0.447246	1291.2	Summer
42.1	42	FPH-021	1.31278e+06	14.1942	11.2321	17.0547	0.399564	1408.5	Summer
42.2	42	FPH-021	1.20631e+06	15.9948	11.1143	13.8923	0.386093	1153.3	Summer
42.3	42	FPH-021	1.08276e+06	13.4364	10.4625	16.0048	0.39364	1089	Summer
43.1	43	FPH-010	356722	4.52057	10.5223	15.3564	0.0991832	451.8	Summer
43.2	43	FPH-010	322680	3.39742	12.0856	18.7391	0.0787666	391.2	Summer
43.3	43	FPH-010	651257	6.52304	13.21	23.2605	0.170129	620.9	Summer
44.1	44	FPH-004	438071	7.13627	8.72026	10.4069	0.244912	456.4	Summer
44.2	44	FPH-004	587089	9.08962	8.27396	12.6595	0.292198	603.7	Summer
44.3	44	FPH-004	445087	6.75253	8.92781	13.965	0.297005	614.6	Summer
45.1	45	FPH-022	952725	14.6667	9.9722	12.2312	0.377458	956.2	Summer
45.2	45	FPH-022	1027556	13.7837	10.3686	11.2888	0.404458	998.6	Summer
45.3	45	FPH-022	1.15517e+06	14.7868	11.6476	13.1473	0.364676	1033.5	Summer
46.1	46	FPH-002	1.20444e+06	14.0405	11.3008	18.5916	0.32524	943.2	Summer
46.2	46	FPH-002	1.06869e+06	10.9829	12.2849	21.5573	0.300752	926.1	Summer
46.3	46	FPH-002	1.51856e+06	15.0138	14.3102	23.0369	0.339798	1312.4	Summer
47.1	47	FPH-006	1.17735e+06	11.0851	9.84004	21.4727	0.30275	1074.5	Summer
47.2	47	FPH-006	1.66306e+06	15.1063	10.6958	24.1794	0.486534	1538.2	Summer
47.3	47	FPH-006	1.30501e+06	13.2743	13.7762	21.6771	0.418604	1281.1	Summer
48.1	48	FPH-019	727693	9.27843	8.01669	12.3362	0.296954	755.2	Summer
48.2	48	FPH-019	555466	7.92849	9.65719	8.1867	0.271772	589	Summer
48.3	48	FPH-019	643032	9.29132	8.28155	9.44394	0.356465	737.1	Summer
49.1	49	FPH-017	1.1532e+06	11.5557	11.5087	21.4325	0.450565	1306.7	Summer
49.2	49	FPH-017	1.70477e+06	16.9464	15.7328	24.1285	0.46245	1446.3	Summer
49.3	49	FPH-017	1.36469e+06	13.8524	12.1285	19.7395	0.430738	1158.7	Summer
50.1	50	FPH-004	950494	12.4817	9.78157	12.9321	0.395142	909	Summer
50.2	50	FPH-004	770974	8.55374	11.4259	17.0263	0.289387	624	Summer
50.3	50	FPH-004	676093	8.83744	8.21914	10.7516	0.278028	657.4	Summer
51.1	51	FPH-001	144430	2.21576	8.84129	9.15767	0.10381	199.7	Summer
51.2	51	FPH-001	199299	2.68745	7.15055	13.9233	0.12273	242.3	Summer
51.3	51	FPH-001	273961	3.77039	9.93964	11.9388	0.113852	265.1	Summer
52.1	52	FPH-018	1.5152e+06	14.889	14.8131	19.9569	0.454875	1315.5	Summer
52.2	52	FPH-018	1.60706e+06	14.7951	13.2359	22.1483	0.472307	1251.5	Summer
52.3	52	FPH-018	1.9702e+06	18.8535	15.874	25.7394	0.555401	1679.9	Summer
53.1	53	FPH-001	489619	6.8867	10.6393	12.4976	0.280204	635.4	Summer
53.2	53	FPH-001	397282	5.31484	8.81436	11.7997	0.291773	609.6	Summer
53.3	53	FPH-001	610106	7.96202	11.8031	13.2342	0.267112	658.9	Summer
54.1	54	FPH-018	1.02768e+06	10.8174	13.3058	20.0737	0.321677	983	Summer
54.2	54	FPH-018	1.13789e+06	11.3438	10.9437	16.9393	0.409853	1204.9	Summer
54.3	54	FPH-018	1.10512e+06	11.4247	13.4711	18.1508	0.311113	1149.5	Summer
55.1	55	FPH-011	937255	12.5928	10.6102	11.6853	0.338626	890.3	Summer
55.2	55	FPH-011	1.01495e+06	12.1517	10.9195	16.9519	0.368037	938.1	Summer
55.3	55	FPH-011	1.33961e+06	14.4582	10.8032	16.7064	0.351588	1088.9	Summer
56.1	56	FPH-020	1.24651e+06	15.4552	9.29808	14.0264	0.525803	1270.9	Summer
56.2	56	FPH-020	1.01822e+06	12.9473	10.5743	13.9677	0.491805	889.2	Summer
56.3	56	FPH-020	1.37991e+06	17.5147	10.069	10.9597	0.497382	1186.9	Summer
57.1	57	FPH-020	754854	11.4442	9.57063	10.0441	0.417566	826.4	Summer
57.2	57	FPH-020	1.38549e+06	17.0907	9.44174	21.0042	0.519735	1565	Summer
57.3	57	FPH-020	1.07411e+06	14.09	9.03537	14.3709	0.511406	1198.4	Summer
58.1	58	FPH-017	1.05682e+06	11.0641	12.0756	22.6154	0.313709	737	Summer
58.2	58	FPH-017	1.25933e+06	12.1139	12.4043	22.0165	0.335298	1083.7	Summer
58.3	58	FPH-017	984624	9.72167	13.9707	22.3856	0.321205	830.8	Summer
59.1	59	FPH-015	1.30263e+06	12.0065	15.033	17.3331	0.325276	854.6	Summer
59.2	59	FPH-015	1.51001e+06	12.6959	13.5171	26.9636	0.359116	1243.3	Summer
59.3	59	FPH-015	1.45281e+06	14.8526	13.326	22.4578	0.422648	1367	Summer
60.1	60	FPH-003	1.06572e+06	15.6609	10.1477	13.8837	0.441064	772.5	Summer
60.2	60	FPH-003	1.12913e+06	14.2283	9.51163	14.3239	0.453645	1131.2	Summer
60.3	60	FPH-003	1.35538e+06	16.2547	10.4792	14.7022	0.560476	1351.6	Summer
61.1	61	FPH-009	1.31352e+06	15.9939	12.6479	11.9662	0.423013	1392.9	Summer
61.2	61	FPH-009	1.03729e+06	12.8362	12.5492	18.496	0.345237	896	Summer
61.3	61	FPH-009	1.10083e+06	11.2305	11.8894	18.1752	0.366235	1255.4	Summer
62.1	62	FPH-011	1.34867e+06	15.1029	10.1938	16.4345	0.353933	1217.1	Summer
62.2	62	FPH-011	590589	7.54342	10.5087	14.0172	0.233599	532.6	Summer
62.3	62	FPH-011	1.31291e+06	12.6295	11.9866	20.2733	0.327321	1233.7	Summer
63.1	63	FPH-006	1.58169e+06	14.4177	15.6603	24.382	0.404642	1400.8	Summer
63.2	63	FPH-006	1.55853e+06	14.7718	14.2874	27.1537	0.448183	1370.2	Summer
63.3	63	FPH-006	1.73076e+06	15.0379	13.3042	26.6049	0.432742	1780.8	Summer
64.1	64	FPH-015	1.63183e+06	16.6558	16.0616	20.1156	0.420787	1209.7	Summer
64.2	64	FPH-015	1.20752e+06	12.5976	14.5524	22.2118	0.347343	972.4	Summer
64.3	64	FPH-015	1.42797e+06	14.5439	8.32043	18.0611	0.464919	1506.9	Summer
65.1	65	FPH-005	1.31524e+06	15.5798	11.4146	16.4406	0.502056	1169	Summer
65.2	65	FPH-005	1.01888e+06	13.1732	10.9293	11.3894	0.3536	858.5	Summer
65.3	65	FPH-005	1.31801e+06	16.4109	10.608	18.2567	0.415254	1014.7	Summer
66.1	66	FPH-022	1.04484e+06	11.5969	10.1242	16.9292	0.384627	824.3	Summer
66.2	66	FPH-022	1.20286e+06	15.2818	10.9924	12.243	0.416083	928	Summer
66.3	66	FPH-022	1.23912e+06	15.6537	11.3551	17.7674	0.431112	946.5	Summer
67.1	67	FPH-019	441294	6.0031	9.62748	10.6186	0.250197	442.4	Summer
67.2	67	FPH-019	709209	8.81717	9.05718	11.0041	0.325991	734.8	Summer
67.3	67	FPH-019	728112	9.2942	9.54747	13.9052	0.341259	817.8	Summer
68.1	68	FPH-018	1.49442e+06	13.1277	14.2199	21.7474	0.424356	1069.3	Summer
68.2	68	FPH-018	1.42739e+06	13.0544	13.7406	20.2934	0.419243	1114.7	Summer
68.3	68	FPH-018	1.63572e+06	16.0515	14.1002	19.5221	0.462384	1259.4	Summer
69.1	69	FPH-019	637663	8.56061	10.0823	12.4799	0.288798	771.5	Summer
69.2	69	FPH-019	283089	4.10222	7.28218	9.42467	0.208532	372.9	Summer
69.3	69	FPH-019	317095	5.24694	8.48081	6.7495	0.181092	412.7	Summer
70.1	70	FPH-010	909067	8.34104	13.3137	20.9957	0.21807	784.5	Summer
70.2	70	FPH-010	342760	3.57317	9.9505	17.4217	0.121095	414.6	Summer
70.3	70	FPH-010	967045	9.73919	13.3039	21.1602	0.218397	805.4	Summer
71.1	71	FPH-022	1.61336e+06	18.3818	12.4042	16.3925	0.406911	1305.7	Summer
71.2	71	FPH-022	1.34553e+06	15.5613	11.238	20.5814	0.445773	1083.5	Summer
71.3	71	FPH-022	1.43271e+06	15.6314	11.6245	18.7192	0.388258	1209.3	Summer
72.1	72	FPH-015	1.25463e+06	13.3166	10.6331	17.654	0.403966	1233.7	Summer
72.2	72	FPH-015	1.32922e+06	14.0247	11.0286	15.0619	0.470247	1179	Summer
72.3	72	FPH-015	1.75743e+06	18.1944	12.7533	22.1487	0.40997	1252.1	Summer
73.1	73	FPH-011	485985	6.85393	10.7777	16.0825	0.231878	473.3	Summer
73.2	73	FPH-011	856650	11.0472	10.8135	16.5403	0.339939	825.4	Summer
73.3	73	FPH-011	755782	8.78792	11.2814	15.205	0.278784	696	Summer
74.1	74	FPH-017	915047	9.84607	10.0374	20.4876	0.315883	748.1	Summer
74.2	74	FPH-017	1.82778e+06	14.349	17.6614	26.9338	0.4021	1412.7	Summer
74.3	74	FPH-017	1.29698e+06	14.8648	11.6768	20.338	0.423699	1280.7	Summer
75.1	75	FPH-008	1.20358e+06	14.6054	10.3749	10.5383	0.415889	819.1	Summer
75.2	75	FPH-008	1.37153e+06	15.8644	10.2385	18.7567	0.437245	1295.9	Summer
75.3	75	FPH-008	987062	12.8886	9.94438	13.6624	0.421832	942.9	Summer
76.1	76	FPH-010	477740	6.93071	9.68916	14.8023	0.151536	375.8	Summer
76.2	76	FPH-010	301372	3.72552	7.80492	9.2728	0.113288	279.5	Summer
76.3	76	FPH-010	770214	7.58708	14.2539	19.2437	0.265015	811.6	Summer
77.1	77	FPH-015	554403	8.43797	8.64803	8.45388	0.20389	558.6	Summer
77.2	77	FPH-015	1.08594e+06	11.4551	9.82034	20.2676	0.34158	1115.5	Summer
77.3	77	FPH-015	1.17349e+06	13.6318	13.089	16.2067	0.391925	1306	Summer
78.1	78	FPH-001	357112	4.78333	7.41245	6.5125	0.11063	313.1	Summer
78.2	78	FPH-001	64269.2	1.05625	7.50393	13.57	0.0290312	126.3	Summer
78.3	78	FPH-001	652131	7.83437	11.2306	11.7604	0.227743	699.4	Summer
79.1	79	FPH-021	730265	9.99799	7.55819	14.4332	0.308617	645.8	Summer
79.2	79	FPH-021	1.51187e+06	14.7761	11.7224	21.7855	0.398948	1185.6	Summer
79.3	79	FPH-021	1.1189e+06	12.3927	10.1597	17.1336	0.391764	1027.5	Summer
80.1	80	FPH-007	954269	12.47	8.18566	6.32833	0.424108	897.3	Summer
80.2	80	FPH-007	1.16582e+06	15.3347	10.9125	9.37848	0.450888	898	Summer
80.3	80	FPH-007	925720	12.5686	8.50751	12.2721	0.415556	836	Summer
81.1	81	FPH-003	1.81486e+06	17.9179	14.4325	20.0736	0.604008	1956.8	Summer
81.2	81	FPH-003	1.66432e+06	17.1153	12.096	17.6974	0.484159	1677.8	Summer
81.3	81	FPH-003	1.38385e+06	15.981	11.6925	13.6852	0.470406	1521.5	Summer
82.1	82	FPH-002	841316	8.34312	12.0559	23.9825	0.277843	1060.5	Summer
82.2	82	FPH-002	952040	9.59021	12.9174	24.446	0.210987	822.2	Summer
82.3	82	FPH-002	1.3985e+06	12.4961	13.3935	20.8129	0.343362	1521	Summer
83.1	83	FPH-020	1.98426e+06	17.937	14.5153	21.9134	0.602298	2062.9	Summer
83.2	83	FPH-020	2.48556e+06	19.7611	17.4849	23.3135	0.62845	2547	Summer
83.3	83	FPH-020	2.11184e+06	19.1829	15.7191	24.0577	0.606174	2425.4	Summer
84.1	84	FPH-021	1.37669e+06	15.8156	9.97728	18.573	0.461747	1390.4	Summer
84.2	84	FPH-021	1.33214e+06	18.1765	10.6191	14.9454	0.437668	1257.8	Summer
84.3	84	FPH-021	1.13301e+06	16.8254	9.68789	15.7018	0.480233	1399	Summer
85.1	85	FPH-022	790337	12.3245	9.19553	9.52408	0.344321	1150.4	Summer
85.2	85	FPH-022	538009	6.85899	8.00826	13.7227	0.262771	855.3	Summer
85.3	85	FPH-022	598396	9.33073	9.63796	8.7506	0.281196	752.2	Summer
86.1	86	FPH-001	439950	6.08175	9.11692	10.89	0.186423	711.9	Summer
86.2	86	FPH-001	349800	4.86199	8.85502	15.3872	0.160789	630.2	Summer
86.3	86	FPH-001	349658	5.31818	9.42754	9.29	0.154988	536.5	Summer
87.1	87	FPH-015	1.78371e+06	15.7779	12.2275	25.5093	0.482355	1914.7	Summer
87.2	87	FPH-015	1.41877e+06	11.3925	13.668	26.6358	0.40859	1527	Summer
87.3	87	FPH-015	1.89592e+06	16.8809	14.058	23.208	0.433815	1781.5	Summer
88.1	88	FPH-018	1.42792e+06	14.4596	10.0466	19.8963	0.574086	2126.9	Summer
88.2	88	FPH-018	1.76818e+06	16.2906	12.7407	21.906	0.513536	1826	Summer
88.3	88	FPH-018	1.45565e+06	16.035	12.9183	15.4881	0.504493	1777.9	Summer
89.1	89	FPH-011	1.1966e+06	15.4535	10.8635	14.94	0.420944	1355.9	Summer
89.2	89	FPH-011	1.42376e+06	15.3815	14.2316	20.9812	0.438242	1519.3	Summer
89.3	89	FPH-011	540494	7.54111	8.2055	16.1859	0.283139	833.7	Summer
90.1	90	FPH-019	1.18825e+06	12.9384	10.3985	11.3477	0.368789	1464.7	Summer
90.2	90	FPH-019	438843	5.69315	10.121	9.53129	0.203301	720.1	Summer
90.3	90	FPH-019	915287	11.027	10.9936	12.0946	0.382729	1358	Summer
91.1	91	FPH-005	1.68841e+06	15.427	13.3477	19.8462	0.420966	1485.5	Summer
91.2	91	FPH-005	2016236	18.2411	15.4339	24.1283	0.491791	1785.9	Summer
91.3	91	FPH-005	1.97883e+06	19.595	13.9089	20.6078	0.56404	2237.5	Summer
92.1	92	FPH-006	1.8278e+06	20.454	13.7707	20.5702	0.498933	1878.7	Summer
92.2	92	FPH-006	1.38046e+06	13.3224	10.428	20.5669	0.444682	1417.4	Summer
92.3	92	FPH-006	1.40518e+06	15.2339	12.4135	23.4496	0.455677	1630	Summer
93.1	93	FPH-018	1.66938e+06	17.1118	14.5985	20.5788	0.538029	1785.8	Summer
93.2	93	FPH-018	2.32616e+06	17.8773	15.9743	31.0745	0.569484	2387.5	Summer
93.3	93	FPH-018	1.58271e+06	15.7301	15.2501	20.5715	0.517927	1986.5	Summer
94.1	94	FPH-021	1.23933e+06	13.1458	10.4553	18.3273	0.431893	1553.2	Summer
94.2	94	FPH-021	2.10033e+06	21.0064	14.4117	25.425	0.538773	1977.2	Summer
94.3	94	FPH-021	1.12173e+06	13.1184	10.0919	25.3471	0.385463	1161.9	Summer
95.1	95	FPH-010	1.43637e+06	12.9315	10.2757	28.9289	0.377524	1096.7	Summer
95.2	95	FPH-010	903832	8.45	12.8769	19.7598	0.27229	1115.2	Summer
95.3	95	FPH-010	1.31165e+06	10.9158	13.5614	18.7904	0.384064	1492.9	Summer
96.1	96	FPH-006	1.43072e+06	14.0068	9.30181	21.9524	0.486408	1356.4	Summer
96.2	96	FPH-006	1.83685e+06	18.0837	15.7108	25.2864	0.489274	1638.6	Summer
96.3	96	FPH-006	1.52249e+06	14.8463	10.2752	25.4281	0.516803	1628.4	Summer
97.1	97	FPH-006	1.47604e+06	13.4294	13.5946	22.9814	0.473273	1953.9	Summer
97.2	97	FPH-006	1.74922e+06	15.4152	17.1639	27.2113	0.519008	1905.4	Summer
97.3	97	FPH-006	2.22455e+06	17.8654	15.7194	27.5242	0.553209	2358	Summer
98.1	98	FPH-022	734796	10.2098	9.18128	11.9728	0.359262	1014.8	Summer
98.2	98	FPH-022	1.36984e+06	14.5612	10.4844	22.4394	0.444935	1372.7	Summer
98.3	98	FPH-022	1.8442e+06	18.0243	12.2542	28.2639	0.491704	1857.3	Summer
99.1	99	FPH-020	1.61989e+06	16.4984	13.0857	19.541	0.543581	1889.7	Summer
99.2	99	FPH-020	1.92183e+06	17.8889	10.7758	18.3173	0.64991	2051	Summer
99.3	99	FPH-020	2.29045e+06	18.7228	16.0475	26.27	0.577391	2242.3	Summer
100.1	100	FPH-019	1.13627e+06	12.6688	12.8923	13.6846	0.424057	1282.2	Summer
100.2	100	FPH-019	1.19298e+06	13.705	9.70643	11.0853	0.431186	1158.8	Summer
100.3	100	FPH-019	1.17392e+06	13.8287	12.3267	14.1719	0.412606	1228.9	Summer
101.1	101	FPH-008	1.47043e+06	17.3085	12.6017	12.3293	0.515822	1485.3	Summer
101.2	101	FPH-008	1.47147e+06	15.8824	10.8502	14.2933	0.546624	1957.7	Summer
101.3	101	FPH-008	1.73621e+06	18.5734	14.509	15.4737	0.491294	1512.5	Summer
102.1	102	FPH-005	1.95562e+06	18.8078	15.6649	23.3822	0.516308	1525.6	Summer
102.2	102	FPH-005	1.22502e+06	14.2429	11.2298	17.0012	0.423384	1153.3	Summer
102.3	102	FPH-005	1.95249e+06	19.5965	13.3988	24.1249	0.524518	1771.7	Summer
103.1	103	FPH-002	2.18792e+06	18.7846	16.188	29.7916	0.584235	1734.4	Summer
103.2	103	FPH-002	1.73332e+06	16.8735	14.4429	27.0369	0.526833	1781.3	Summer
103.3	103	FPH-002	1.74084e+06	15.0492	11.5376	23.0879	0.504924	1480.4	Summer
104.1	104	FPH-001	460272	6.60695	9.68254	13.4992	0.304963	577.8	Summer
104.2	104	FPH-001	767597	10.1304	11.1933	13.7289	0.368266	889.7	Summer
104.3	104	FPH-001	336321	4.75649	8.39873	9.66	0.267753	342.5	Summer
105.1	105	FPH-007	1.42789e+06	18.3258	12.169	12.0732	0.484158	892.2	Summer
105.2	105	FPH-007	1.30055e+06	15.0808	10.5359	14.5737	0.481592	734.3	Summer
105.3	105	FPH-007	1.06643e+06	13.3032	9.30167	14.9223	0.50053	811.5	Summer
106.1	106	FPH-004	1.11518e+06	12.5331	13.003	22.1663	0.430949	850.1	Summer
106.2	106	FPH-004	319720	4.40958	7.40885	13.5289	0.233162	189.4	Summer
106.3	106	FPH-004	969295	11.504	12.0977	23.6888	0.44488	765.3	Summer
107.1	107	FPH-015	1.85305e+06	15.8556	17.2392	28.9359	0.440092	1068.7	Summer
107.2	107	FPH-015	1.7473e+06	15.6641	13.7248	25.1244	0.508837	1063.4	Summer
107.3	107	FPH-015	1.63909e+06	15.9607	15.2576	22.0343	0.479651	975.7	Summer
108.1	108	FPH-005	966391	13.7592	10.5499	15.6921	0.366013	548.2	Summer
108.2	108	FPH-005	1.26917e+06	14.9662	9.34802	18.0712	0.484025	589.6	Summer
108.3	108	FPH-005	769426	10.9686	10.1959	17.7486	0.391873	526.7	Summer
109.1	109	FPH-006	1.19258e+06	14.3602	13.8892	22.1567	0.454276	692.4	Summer
109.2	109	FPH-006	1.47308e+06	16.1067	12.6319	21.2286	0.461525	864.5	Summer
109.3	109	FPH-006	1.5006e+06	14.6769	12.4384	23.894	0.468271	881.7	Summer
110.1	110	FPH-015	1.97662e+06	17.2438	15.0029	22.308	0.516154	1115.7	Summer
110.2	110	FPH-015	1.41028e+06	13.6108	13.6866	24.2145	0.430486	824.3	Summer
110.3	110	FPH-015	1.54719e+06	13.587	12.7737	28.5478	0.427768	877.9	Summer
111.1	111	FPH-018	1.59101e+06	14.7915	12.0112	22.2523	0.494828	917.7	Summer
111.2	111	FPH-018	2.05309e+06	17.579	13.4823	24.2014	0.509331	1220.3	Summer
111.3	111	FPH-018	1.14566e+06	11.8317	12.3656	15.8999	0.392198	713.7	Summer
112.1	112	FPH-002	1.48509e+06	14.465	9.53515	22.9322	0.523656	861.4	Summer
112.2	112	FPH-002	1.98278e+06	20.7379	13.1892	20.1258	0.528914	936.1	Summer
112.3	112	FPH-002	1.56703e+06	16.0484	12.4338	20.5403	0.531113	951.7	Summer
113.1	113	FPH-004	438925	6.1824	7.56147	16.1048	0.310806	256.4	Summer
113.2	113	FPH-004	749487	12.4363	7.86279	12.0862	0.388524	387.4	Summer
113.3	113	FPH-004	998313	13.5484	10.4534	17.374	0.395937	462.9	Summer
114.1	114	FPH-007	1.02457e+06	11.6625	9.11693	12.1979	0.397265	680.6	Summer
114.2	114	FPH-007	1.16289e+06	14.1957	11.5906	9.67748	0.418381	599.8	Summer
114.3	114	FPH-007	1.72527e+06	17.511	12.5317	18.11	0.482576	1016.5	Summer
115.1	115	FPH-006	1.09833e+06	11.8353	10.8885	17.132	0.370879	753	Summer
115.2	115	FPH-006	1.70902e+06	16.3652	15.1944	25.2358	0.427136	933.8	Summer
115.3	115	FPH-006	1.3922e+06	13.3946	11.348	23.4727	0.419522	852	Summer
116.1	116	FPH-008	1.28764e+06	16.2076	10.4944	13.9232	0.489764	843.4	Summer
116.2	116	FPH-008	1.25943e+06	14.7666	11.6657	14.8866	0.429824	634.8	Summer
116.3	116	FPH-008	1.51882e+06	15.194	11.2146	16.2657	0.481458	1038.5	Summer
117.1	117	FPH-021	1.24286e+06	14.8916	9.54791	14.1547	0.426236	645.1	Summer
117.2	117	FPH-021	1.0945e+06	14.2901	8.90031	26.0788	0.410037	712	Summer
117.3	117	FPH-021	1.63706e+06	18.5217	12.2065	24.038	0.447224	783.2	Summer
118.1	118	FPH-010	856713	7.71327	13.9891	19.3817	0.331892	561.9	Summer
118.2	118	FPH-010	1.06076e+06	9.52053	13.3594	21.1528	0.295053	752	Summer
118.3	118	FPH-010	776475	7.00667	13.9458	18.3497	0.240952	419.1	Summer
119.1	119	FPH-005	1.51478e+06	16.6998	13.1268	13.966	0.467626	866	Summer
119.2	119	FPH-005	1.4645e+06	16.3157	12.6227	16.583	0.392853	752.2	Summer
119.3	119	FPH-005	1.64307e+06	17.0958	12.5565	19.1761	0.431592	740.7	Summer
120.1	120	FPH-022	937041	14.2622	8.89249	16.6984	0.419888	501	Summer
120.2	120	FPH-022	1.20883e+06	15.721	10.1702	16.0812	0.419058	593	Summer
120.3	120	FPH-022	1.262e+06	15.8767	9.85732	12.2462	0.418144	436.5	Summer
121.1	121	FPH-008	933507	12.8996	10.2671	11.7249	0.360421	728.9	Summer
121.2	121	FPH-008	1.13002e+06	11.8723	9.65542	12.3805	0.37702	778.2	Summer
121.3	121	FPH-008	836066	10.6772	8.30661	11.4282	0.348777	766	Summer
122.1	122	FPH-015	1.76077e+06	17.1586	15.0307	22.783	0.442583	1108.9	Summer
122.2	122	FPH-015	1.44102e+06	13.3639	13.0539	25.5977	0.434163	899.3	Summer
122.3	122	FPH-015	1.4316e+06	13.503	12.685	24.1185	0.401561	906.5	Summer
123.1	123	FPH-021	975192	12.8989	9.0025	21.0677	0.356567	575.3	Summer
123.2	123	FPH-021	872654	12.2046	10.0073	17.0962	0.336777	531.5	Summer
123.3	123	FPH-021	742773	10.413	9.53951	11.3315	0.354297	601.7	Summer
124.1	124	FPH-011	1.1764e+06	15.237	10.7695	13.2451	0.443095	812.2	Summer
124.2	124	FPH-011	1.448e+06	15.6968	8.55034	22.2452	0.533308	1023	Summer
124.3	124	FPH-011	1.04185e+06	14.0038	10.7543	13.713	0.40882	757.4	Summer
125.1	125	FPH-004	725539	10.0345	10.4379	15.9804	0.28354	548	Summer
125.2	125	FPH-004	673052	9.5637	9.77953	9.38927	0.294198	560.2	Summer
125.3	125	FPH-004	289152	4.2484	9.60731	9.50971	0.218371	279.8	Summer
126.1	126	FPH-008	1.73265e+06	19.8472	11.9883	10.2589	0.500256	1431.3	Summer
126.2	126	FPH-008	1.57442e+06	17.1928	12.9313	17.9685	0.39449	1162.3	Summer
126.3	126	FPH-008	958402	10.809	9.54319	16.4468	0.347702	717.2	Summer
127.1	127	FPH-003	1.6745e+06	18.2132	10.4565	11.9066	0.529156	1217.8	Summer
127.2	127	FPH-003	1.64782e+06	20.8149	11.6875	16.122	0.497308	1288.9	Summer
127.3	127	FPH-003	1.38598e+06	16.8229	9.30689	15.612	0.485553	1002	Summer
128.1	128	FPH-022	1.38955e+06	17.6991	10.6187	11.074	0.480568	880.2	Summer
128.2	128	FPH-022	1.41175e+06	18.2107	11.224	19.9074	0.45614	917	Summer
128.3	128	FPH-022	910722	13.437	7.85551	9.49487	0.424704	650.2	Summer
129.1	129	FPH-015	1.01951e+06	13.3954	10.441	21.2046	0.351787	791	Summer
129.2	129	FPH-015	1.05998e+06	12.2121	11.9037	22.9009	0.353028	634	Summer
129.3	129	FPH-015	1.16986e+06	15.6539	11.91	19.3179	0.362617	824.1	Summer
130.1	130	FPH-003	1.14495e+06	12.712	11.8691	15.5705	0.442109	1078.4	Summer
130.2	130	FPH-003	1.7776e+06	17.5799	13.8746	17.4501	0.496707	1262.5	Summer
130.3	130	FPH-003	1.48009e+06	17.0736	12.7426	17.9511	0.482234	1140.8	Summer
131.1	131	FPH-009	974407	11.6572	11.0425	14.6616	0.384914	979.6	Summer
131.2	131	FPH-009	1.80235e+06	16.8724	12.3272	20.2541	0.462238	1372.8	Summer
131.3	131	FPH-009	1.75569e+06	17.9169	14.0707	22.004	0.488665	1452.6	Summer
132.1	132	FPH-001	1.00118e+06	11.7035	11.333	14.7366	0.44268	851.9	Summer
132.2	132	FPH-001	569210	6.68745	10.7331	12.098	0.281167	378.6	Summer
132.3	132	FPH-001	490705	7.09743	10.2451	10.5228	0.279842	481.7	Summer
133.1	133	FPH-010	600820	6.58294	12.4194	18.4187	0.236	477.1	Summer
133.2	133	FPH-010	213332	2.51348	12.4295	16.528	0.195116	166.4	Summer
133.3	133	FPH-010	51272.8	0.701943	7.43553	7.444	0.110482	33.4	Summer
134.1	134	FPH-022	1.19803e+06	14.8639	9.75328	11.5475	0.390462	824.7	Summer
134.2	134	FPH-022	1.03626e+06	12.7414	10.6112	21.5033	0.379284	638.4	Summer
134.3	134	FPH-022	1.39693e+06	15.6069	11.5564	22.2866	0.430984	794.4	Summer
135.1	135	FPH-009	1.41205e+06	14.5038	11.514	16.412	0.444679	1137.7	Summer
135.2	135	FPH-009	1.95444e+06	18.7109	15.9031	26.0429	0.554317	1702.1	Summer
135.3	135	FPH-009	1.89444e+06	16.3844	11.9014	18.5816	0.562443	1689.7	Summer
136.1	136	FPH-008	1.24218e+06	14.5676	9.00238	13.1422	0.565622	1524.9	Summer
136.2	136	FPH-008	1.40099e+06	16.582	13.4114	19.7661	0.487514	1361.3	Summer
136.3	136	FPH-008	1.34428e+06	15.7832	11.4465	13.9173	0.456484	941.3	Summer
137.1	137	FPH-003	1.34631e+06	16.7287	11.8049	16.8492	0.506812	1190.1	Summer
137.2	137	FPH-003	1.19085e+06	13.5121	9.86523	14.3699	0.571147	1055.7	Summer
137.3	137	FPH-003	1.47152e+06	17.8928	11.7898	16.1032	0.527198	1244.3	Summer
138.1	138	FPH-018	1.47034e+06	15.4735	13.082	16.7331	0.427023	1082.3	Summer
138.2	138	FPH-018	1.65848e+06	14.0943	11.5131	25.0828	0.503891	1276.6	Summer
138.3	138	FPH-018	1.46402e+06	12.9175	11.0291	20.7957	0.463494	1319.4	Summer
139.1	139	FPH-007	1.40214e+06	15.3482	13.2111	19.9152	0.463863	1247	Summer
139.2	139	FPH-007	1.26416e+06	15.8045	10.4766	13.1675	0.463991	1060.1	Summer
139.3	139	FPH-007	1.31026e+06	14.0992	12.3489	16.5266	0.412911	1155.7	Summer
140.1	140	FPH-004	965849	13.639	9.18878	12.9839	0.375906	763.5	Summer
140.2	140	FPH-004	1.14121e+06	14.9838	10.9282	14.6629	0.493933	1043.8	Summer
140.3	140	FPH-004	895460	12.2981	9.8255	14.4193	0.41827	947.6	Summer
141.1	141	FPH-004	650461	8.46305	9.87592	15.7871	0.291037	452.2	Summer
141.2	141	FPH-004	453957	7.46273	8.55242	9.139	0.264686	348.3	Summer
141.3	141	FPH-004	379324	5.33871	8.52812	8.21271	0.282461	394.2	Summer
142.1	142	FPH-006	1.77302e+06	15.3619	14.9036	24.5352	0.452172	1222.6	Summer
142.2	142	FPH-006	1.42225e+06	15.2264	12.6451	23.0569	0.449675	1101.4	Summer
142.3	142	FPH-006	1.67065e+06	14.6111	14.1689	20.6048	0.438395	1285.1	Summer
143.1	143	FPH-008	1.45719e+06	16.0699	10.074	9.67744	0.484525	1211.2	Summer
143.2	143	FPH-008	1.20978e+06	15.2238	11.0021	11.2636	0.408516	1043.5	Summer
143.3	143	FPH-008	1.06918e+06	13.5466	10.2609	17.9266	0.428422	1006.4	Summer
144.1	144	FPH-011	1.02187e+06	11.2949	8.96216	19.831	0.406874	782.9	Summer
144.2	144	FPH-011	1.47002e+06	18.194	12.6395	19.8506	0.447552	1079.1	Summer
144.3	144	FPH-011	1.01066e+06	12.6796	9.13267	15.9199	0.45825	795.3	Summer
145.1	145	FPH-007	927893	12.4885	10.5281	11.9533	0.35871	851.1	Summer
145.2	145	FPH-007	1.19913e+06	14.6123	11.9838	12.9162	0.396728	912.3	Summer
145.3	145	FPH-007	1.30115e+06	16.19	11.5078	13.7705	0.477421	1149.3	Summer
146.1	146	FPH-007	1.6329e+06	18.0022	12.3571	17.0689	0.550173	1505.6	Summer
146.2	146	FPH-007	1.70157e+06	17.9924	12.1579	19.5711	0.484315	1044.9	Summer
146.3	146	FPH-007	1.54498e+06	18.4821	12.3601	10.7275	0.486803	1165	Summer
147.1	147	FPH-003	1.54244e+06	18.0922	12.1153	17.545	0.535131	1382.1	Summer
147.2	147	FPH-003	1.45566e+06	16.2528	10.0504	16.576	0.515719	966.4	Summer
147.3	147	FPH-003	1.34543e+06	19.3006	9.54611	11.4035	0.617513	1513.7	Summer
148.1	148	FPH-002	977532	11.6803	10.68	15.2986	0.42319	930.1	Summer
148.2	148	FPH-002	1.36995e+06	16.1447	12.2551	20.9464	0.484392	881.7	Summer
148.3	148	FPH-002	1.60758e+06	17.9194	13.7806	24.7564	0.510757	1364.1	Summer
149.1	149	FPH-011	706768	9.8595	8.94633	14.9815	0.358589	935.3	Summer
149.2	149	FPH-011	1.34494e+06	17.54	12.0528	18.1995	0.483389	1423.4	Summer
149.3	149	FPH-011	912181	12.4867	9.7789	13.5864	0.387279	877.9	Summer
150.1	150	FPH-007	794371	11.1812	8.54994	11.9259	0.432494	819.8	Summer
150.2	150	FPH-007	1.05224e+06	13.2409	10.0453	11.6608	0.428731	1062.9	Summer
150.3	150	FPH-007	1.47467e+06	15.8367	11.0465	13.6079	0.506302	1301.7	Summer
151.1	151	FPH-022	687629	10.5665	6.77819	10.5632	0.411412	720.1	Summer
151.2	151	FPH-022	1.16299e+06	14.0419	10.192	13.1664	0.460421	1129.1	Summer
151.3	151	FPH-022	1.37157e+06	15.6263	10.991	16.6805	0.503501	1136.2	Summer
152.1	152	FPH-001	333907	5.14274	5.972	14.7093	0.312954	367.3	Summer
152.2	152	FPH-001	231266	3.31451	10.2226	10.853	0.273899	321.1	Summer
152.3	152	FPH-001	588857	8.66121	9.73868	25.7571	0.335633	591.4	Summer
153.1	153	FPH-008	1.29937e+06	15.3521	11.0924	9.52191	0.470165	1186.6	Summer
153.2	153	FPH-008	1.49856e+06	16.4456	12.4032	16.4366	0.541986	1488.7	Summer
153.3	153	FPH-008	1.1134e+06	13.967	10.685	13.5583	0.48438	1280.7	Summer
154.1	154	FPH-006	1.77144e+06	17.0297	15.8357	25.4894	0.499991	1589	Summer
154.2	154	FPH-006	1.80804e+06	14.7283	13.4647	24.3052	0.576257	1979.8	Summer
154.3	154	FPH-006	1.71555e+06	15.2703	12.5026	25.2158	0.542473	1776.2	Summer
155.1	155	FPH-007	1.30284e+06	16.3956	11.2269	12.3486	0.488514	1123.7	Summer
155.2	155	FPH-007	1.03882e+06	12.2112	9.29953	13.2612	0.453185	931.6	Summer
155.3	155	FPH-007	1.109e+06	13.1963	10.2941	14.6416	0.468179	1159.5	Summer
156.1	156	FPH-017	1.06721e+06	13.9328	10.8844	17.411	0.493465	1114.9	Summer
156.2	156	FPH-017	1.33388e+06	13.5969	11.7998	22.8314	0.553734	1285.6	Summer
156.3	156	FPH-017	1.12437e+06	12.6658	10.9533	19.3316	0.483184	1244.1	Summer
157.1	157	FPH-007	1.95172e+06	19.6406	15.2249	18.0977	0.578014	1447.1	Summer
157.2	157	FPH-007	1.45748e+06	15.3819	13.8537	20.2357	0.478187	1456.5	Summer
157.3	157	FPH-007	1.36726e+06	16.0031	11.3252	12.5278	0.488675	1389.7	Summer
158.1	158	FPH-008	2.0611e+06	19.4905	14.4207	21.3469	0.593613	1856.6	Summer
158.2	158	FPH-008	1.88802e+06	16.6634	13.5837	18.951	0.457457	1579.1	Summer
158.3	158	FPH-008	1.53671e+06	16.205	11.9111	13.2766	0.488102	1410	Summer
159.1	159	FPH-018	1.79011e+06	15.5264	15.3034	20.8742	0.513842	1535.6	Summer
159.2	159	FPH-018	2.18529e+06	17.0793	17.69	26.4012	0.536803	1871.2	Summer
159.3	159	FPH-018	2.38585e+06	19.8433	17.4623	25.8693	0.632642	2086.4	Summer
160.1	160	FPH-009	1.64072e+06	17.3411	14.1272	19.7092	0.600346	1622	Summer
160.2	160	FPH-009	1.30859e+06	13.6401	11.6018	19.2553	0.562012	1566.6	Summer
160.3	160	FPH-009	1.27557e+06	14.2934	13.9626	20.8144	0.590264	1770.2	Summer
